# Supplementary material for: Dystrophin-Deficient Muscular Dystrophy in a Family of Shiba Inu Dogs with a Complex Deletion Encompassing DMD Exon 5
Source: Genes (Basel). 2025 Nov 11;16(11):1369. doi: 10.3390/genes16111369 (PMC12651955; doi:10.3390/genes16111369)
Supplement: Supplementary file 1 [file genes-16-01369-s001.zip]

Archive with 2 entries (2 files):
- Supplementary Table S1. Unique High and Moderate Variants.xlsx
- Supplementary Table S2. DMD deletion.pdf
