# Supplementary material for: Dystrophin-Deficient Muscular Dystrophy in a Family of Shiba Inu Dogs with a Complex Deletion Encompassing DMD Exon 5
Source: Genes (Basel). 2025 Nov 11;16(11):1369. doi: 10.3390/genes16111369 (PMC12651955; doi:10.3390/genes16111369)
Supplement: Supplementary file 1 [file genes-16-01369-s001.zip › Supplementary Table S1. Unique High and Moderate Variants.xlsx]

## Sheet: unique_vars
chrom	pos	ref	alt	ac	Allele	Consequence	IMPACT	Gene	Feature_type	Feature	BIOTYPE	EXON	INTRON	HGVSc	HGVSp	cDNA_position	CDS_position	Protein_position	Amino_acids	Codons	DISTANCE	STRAND	VARIANT_CLASS	ENSP	SOURCE	HGVS_OFFSET	PhyloP_score
chr1	11235845	C	G	1	G	missense_variant	MODERATE	CDH19	Transcript	XM_038525831	protein_coding	12/12	.	XM_038525831.1:c.2257C>G	XP_038381759.1:p.Pro753Ala	2548	2257	753	P/A	Cct/Gct	.	1	SNV	XP_038381759	UU_Cfam_GSD_1.0_ROSY.refSeq.ensformat.gtf.gz	.	8.418000
chr1	11235845	C	G	1	G	missense_variant	MODERATE	CDH19	Transcript	XM_038525832	protein_coding	12/12	.	XM_038525832.1:c.2248C>G	XP_038381760.1:p.Pro750Ala	2540	2248	750	P/A	Cct/Gct	.	1	SNV	XP_038381760	UU_Cfam_GSD_1.0_ROSY.refSeq.ensformat.gtf.gz	.	8.418000
chr1	79311393	C	A	1	A	missense_variant	MODERATE	LOC102151355	Transcript	XM_038525508	protein_coding	3/4	.	XM_038525508.1:c.3616C>A	XP_038381436.1:p.Pro1206Thr	3616	3616	1206	P/T	Cca/Aca	.	1	SNV	XP_038381436	UU_Cfam_GSD_1.0_ROSY.refSeq.ensformat.gtf.gz	.	.
chr10	16477624	G	A	1	A	missense_variant	MODERATE	OR6C2F	Transcript	NM_001389175	protein_coding	1/1	.	NM_001389175.1:c.368C>T	NP_001376104.1:p.Ala123Val	368	368	123	A/V	gCc/gTc	.	-1	SNV	NP_001376104	UU_Cfam_GSD_1.0_ROSY.refSeq.ensformat.gtf.gz	.	0.051000
chr10	42373092	C	T	1	T	missense_variant	MODERATE	LOC119876728	Transcript	XM_038550986	protein_coding	1/1	.	XM_038550986.1:c.805G>A	XP_038406914.1:p.Val269Ile	912	805	269	V/I	Gtt/Att	.	-1	SNV	XP_038406914	UU_Cfam_GSD_1.0_ROSY.refSeq.ensformat.gtf.gz	.	0.051000
chr11	9189549	A	AGCAGGGCAGCAGGGCTGCAGGCCTCCCAGGGCAACAGGATAGAAGGCTGCAGGTCTT	2	GCAGGGCAGCAGGGCTGCAGGCCTCCCAGGGCAACAGGATAGAAGGCTGCAGGTCTT	inframe_insertion	MODERATE	LOC106559456	Transcript	XM_038551650	protein_coding	1/2	.	XM_038551650.1:c.59_60insAAGACCTGCAGCCTTCTATCCTGTTGCCCTGGGAGGCCTGCAGCCCTGCTGCCCTGC	XP_038407578.1:p.Ala20_Ala21insArgProAlaAlaPheTyrProValAlaLeuGlyGlyLeuGlnProCysCysProAla	59-60	59-60	20	A/ARPAAFYPVALGGLQPCCPA	gct/gcAAGACCTGCAGCCTTCTATCCTGTTGCCCTGGGAGGCCTGCAGCCCTGCTGCCCTGCt	.	-1	insertion	XP_038407578	UU_Cfam_GSD_1.0_ROSY.refSeq.ensformat.gtf.gz	.	.
chr11	9196139	G	T	1	T	missense_variant	MODERATE	LOC119874004	Transcript	XM_038551651	protein_coding	1/6	.	XM_038551651.1:c.930G>T	XP_038407579.1:p.Gln310His	930	930	310	Q/H	caG/caT	.	1	SNV	XP_038407579	UU_Cfam_GSD_1.0_ROSY.refSeq.ensformat.gtf.gz	.	-3.885000
chr11	52427187	T	C	1	C	missense_variant	MODERATE	RUSC2	Transcript	XM_038552734	protein_coding	5/15	.	XM_038552734.1:c.1550T>C	XP_038408662.1:p.Val517Ala	2272	1550	517	V/A	gTc/gCc	.	1	SNV	XP_038408662	UU_Cfam_GSD_1.0_ROSY.refSeq.ensformat.gtf.gz	.	0.208000
chr11	52427187	T	C	1	C	missense_variant	MODERATE	RUSC2	Transcript	XM_038552735	protein_coding	4/14	.	XM_038552735.1:c.1550T>C	XP_038408663.1:p.Val517Ala	2155	1550	517	V/A	gTc/gCc	.	1	SNV	XP_038408663	UU_Cfam_GSD_1.0_ROSY.refSeq.ensformat.gtf.gz	.	0.208000
chr11	52427187	T	C	1	C	missense_variant	MODERATE	RUSC2	Transcript	XM_038552736	protein_coding	2/12	.	XM_038552736.1:c.1550T>C	XP_038408664.1:p.Val517Ala	2089	1550	517	V/A	gTc/gCc	.	1	SNV	XP_038408664	UU_Cfam_GSD_1.0_ROSY.refSeq.ensformat.gtf.gz	.	0.208000
chr11	52427187	T	C	1	C	missense_variant	MODERATE	RUSC2	Transcript	XM_038552737	protein_coding	4/14	.	XM_038552737.1:c.1550T>C	XP_038408665.1:p.Val517Ala	2122	1550	517	V/A	gTc/gCc	.	1	SNV	XP_038408665	UU_Cfam_GSD_1.0_ROSY.refSeq.ensformat.gtf.gz	.	0.208000
chr11	52427187	T	C	1	C	missense_variant	MODERATE	RUSC2	Transcript	XM_038552738	protein_coding	2/12	.	XM_038552738.1:c.1550T>C	XP_038408666.1:p.Val517Ala	1914	1550	517	V/A	gTc/gCc	.	1	SNV	XP_038408666	UU_Cfam_GSD_1.0_ROSY.refSeq.ensformat.gtf.gz	.	0.208000
chr11	52427187	T	C	1	C	missense_variant	MODERATE	RUSC2	Transcript	XM_038552739	protein_coding	3/13	.	XM_038552739.1:c.1550T>C	XP_038408667.1:p.Val517Ala	2005	1550	517	V/A	gTc/gCc	.	1	SNV	XP_038408667	UU_Cfam_GSD_1.0_ROSY.refSeq.ensformat.gtf.gz	.	0.208000
chr11	52427187	T	C	1	C	missense_variant	MODERATE	RUSC2	Transcript	XM_038552740	protein_coding	4/14	.	XM_038552740.1:c.1550T>C	XP_038408668.1:p.Val517Ala	2059	1550	517	V/A	gTc/gCc	.	1	SNV	XP_038408668	UU_Cfam_GSD_1.0_ROSY.refSeq.ensformat.gtf.gz	.	0.208000
chr11	52427187	T	C	1	C	missense_variant	MODERATE	RUSC2	Transcript	XM_038552741	protein_coding	5/15	.	XM_038552741.1:c.1550T>C	XP_038408669.1:p.Val517Ala	2272	1550	517	V/A	gTc/gCc	.	1	SNV	XP_038408669	UU_Cfam_GSD_1.0_ROSY.refSeq.ensformat.gtf.gz	.	0.208000
chr11	52427187	T	C	1	C	missense_variant	MODERATE	RUSC2	Transcript	XM_038552742	protein_coding	5/13	.	XM_038552742.1:c.1550T>C	XP_038408670.1:p.Val517Ala	2274	1550	517	V/A	gTc/gCc	.	1	SNV	XP_038408670	UU_Cfam_GSD_1.0_ROSY.refSeq.ensformat.gtf.gz	.	0.208000
chr12	37533834	A	G	1	G	missense_variant	MODERATE	SENP6	Transcript	XM_038554548	protein_coding	15/24	.	XM_038554548.1:c.2029A>G	XP_038410476.1:p.Ile677Val	2160	2029	677	I/V	Atc/Gtc	.	1	SNV	XP_038410476	UU_Cfam_GSD_1.0_ROSY.refSeq.ensformat.gtf.gz	.	2.754000
chr12	37533834	A	G	1	G	missense_variant	MODERATE	SENP6	Transcript	XM_038554549	protein_coding	15/24	.	XM_038554549.1:c.2026A>G	XP_038410477.1:p.Ile676Val	2157	2026	676	I/V	Atc/Gtc	.	1	SNV	XP_038410477	UU_Cfam_GSD_1.0_ROSY.refSeq.ensformat.gtf.gz	.	2.754000
chr12	37533834	A	G	1	G	missense_variant	MODERATE	SENP6	Transcript	XM_038554550	protein_coding	14/23	.	XM_038554550.1:c.2008A>G	XP_038410478.1:p.Ile670Val	2139	2008	670	I/V	Atc/Gtc	.	1	SNV	XP_038410478	UU_Cfam_GSD_1.0_ROSY.refSeq.ensformat.gtf.gz	.	2.754000
chr12	37533834	A	G	1	G	missense_variant	MODERATE	SENP6	Transcript	XM_038554551	protein_coding	16/25	.	XM_038554551.1:c.2002A>G	XP_038410479.1:p.Ile668Val	2091	2002	668	I/V	Atc/Gtc	.	1	SNV	XP_038410479	UU_Cfam_GSD_1.0_ROSY.refSeq.ensformat.gtf.gz	.	2.754000
chr12	37533834	A	G	1	G	missense_variant	MODERATE	SENP6	Transcript	XM_038554552	protein_coding	15/24	.	XM_038554552.1:c.1939A>G	XP_038410480.1:p.Ile647Val	2070	1939	647	I/V	Atc/Gtc	.	1	SNV	XP_038410480	UU_Cfam_GSD_1.0_ROSY.refSeq.ensformat.gtf.gz	.	2.754000
chr12	37533834	A	G	1	G	missense_variant	MODERATE	SENP6	Transcript	XM_038554554	protein_coding	14/23	.	XM_038554554.1:c.1918A>G	XP_038410482.1:p.Ile640Val	2049	1918	640	I/V	Atc/Gtc	.	1	SNV	XP_038410482	UU_Cfam_GSD_1.0_ROSY.refSeq.ensformat.gtf.gz	.	2.754000
chr12	37533834	A	G	1	G	missense_variant	MODERATE	SENP6	Transcript	XM_038554555	protein_coding	12/21	.	XM_038554555.1:c.1717A>G	XP_038410483.1:p.Ile573Val	1726	1717	573	I/V	Atc/Gtc	.	1	SNV	XP_038410483	UU_Cfam_GSD_1.0_ROSY.refSeq.ensformat.gtf.gz	.	2.754000
chr12	37533834	A	G	1	G	missense_variant	MODERATE	SENP6	Transcript	XM_038554556	protein_coding	12/21	.	XM_038554556.1:c.1714A>G	XP_038410484.1:p.Ile572Val	1723	1714	572	I/V	Atc/Gtc	.	1	SNV	XP_038410484	UU_Cfam_GSD_1.0_ROSY.refSeq.ensformat.gtf.gz	.	2.754000
chr12	37533834	A	G	1	G	missense_variant	MODERATE	SENP6	Transcript	XM_038554557	protein_coding	11/20	.	XM_038554557.1:c.1696A>G	XP_038410485.1:p.Ile566Val	1705	1696	566	I/V	Atc/Gtc	.	1	SNV	XP_038410485	UU_Cfam_GSD_1.0_ROSY.refSeq.ensformat.gtf.gz	.	2.754000
chr12	37533834	A	G	1	G	missense_variant	MODERATE	SENP6	Transcript	XM_038554558	protein_coding	13/22	.	XM_038554558.1:c.1408A>G	XP_038410486.1:p.Ile470Val	1538	1408	470	I/V	Atc/Gtc	.	1	SNV	XP_038410486	UU_Cfam_GSD_1.0_ROSY.refSeq.ensformat.gtf.gz	.	2.754000
chr12	37533834	A	G	1	G	missense_variant	MODERATE	SENP6	Transcript	XM_038554559	protein_coding	14/15	.	XM_038554559.1:c.1918A>G	XP_038410487.1:p.Ile640Val	2056	1918	640	I/V	Atc/Gtc	.	1	SNV	XP_038410487	UU_Cfam_GSD_1.0_ROSY.refSeq.ensformat.gtf.gz	.	2.754000
chr13	4994406	A	AGGAG	1	GGAG	frameshift_variant&splice_region_variant	HIGH	DCAF13	Transcript	XM_038555264	protein_coding	.	.	XM_038555264.1:c.1250+1_1250+2insGAGG	.	1456-1457	1250-1251	417	K/KEX	aag/aaGGAGg	.	1	insertion	XP_038411192	UU_Cfam_GSD_1.0_ROSY.refSeq.ensformat.gtf.gz	1	.
chr13	4994406	A	AGGAG	1	GGAG	frameshift_variant&splice_region_variant	HIGH	DCAF13	Transcript	XM_038555265	protein_coding	.	.	XM_038555265.1:c.1241+1_1241+2insGAGG	.	1256-1257	1241-1242	414	K/KEX	aag/aaGGAGg	.	1	insertion	XP_038411193	UU_Cfam_GSD_1.0_ROSY.refSeq.ensformat.gtf.gz	1	.
chr13	39085420	G	A	1	A	missense_variant	MODERATE	CHRNA3	Transcript	XM_038555926	protein_coding	5/6	.	XM_038555926.1:c.1220G>A	XP_038411854.1:p.Arg407Lys	1266	1220	407	R/K	aGg/aAg	.	1	SNV	XP_038411854	UU_Cfam_GSD_1.0_ROSY.refSeq.ensformat.gtf.gz	.	3.087000
chr13	45540606	G	A	1	A	splice_donor_variant	HIGH	DCUN1D4	Transcript	XM_038556068	protein_coding	.	1/10	XM_038556068.1:c.-45+1G>A	.	.	.	.	.	.	.	1	SNV	XP_038411996	UU_Cfam_GSD_1.0_ROSY.refSeq.ensformat.gtf.gz	.	0.101000
chr14	451659	G	A	1	A	missense_variant	MODERATE	OBSCN	Transcript	XM_038556418	protein_coding	9/105	.	XM_038556418.1:c.2678C>T	XP_038412346.1:p.Ala893Val	2838	2678	893	A/V	gCa/gTa	.	-1	SNV	XP_038412346	UU_Cfam_GSD_1.0_ROSY.refSeq.ensformat.gtf.gz	.	5.054000
chr14	451659	G	A	1	A	missense_variant	MODERATE	OBSCN	Transcript	XM_038556419	protein_coding	9/104	.	XM_038556419.1:c.2678C>T	XP_038412347.1:p.Ala893Val	2838	2678	893	A/V	gCa/gTa	.	-1	SNV	XP_038412347	UU_Cfam_GSD_1.0_ROSY.refSeq.ensformat.gtf.gz	.	5.054000
chr14	451659	G	A	1	A	missense_variant	MODERATE	OBSCN	Transcript	XM_038556420	protein_coding	9/104	.	XM_038556420.1:c.2678C>T	XP_038412348.1:p.Ala893Val	2838	2678	893	A/V	gCa/gTa	.	-1	SNV	XP_038412348	UU_Cfam_GSD_1.0_ROSY.refSeq.ensformat.gtf.gz	.	5.054000
chr14	451659	G	A	1	A	missense_variant	MODERATE	OBSCN	Transcript	XM_038556421	protein_coding	9/105	.	XM_038556421.1:c.2678C>T	XP_038412349.1:p.Ala893Val	2838	2678	893	A/V	gCa/gTa	.	-1	SNV	XP_038412349	UU_Cfam_GSD_1.0_ROSY.refSeq.ensformat.gtf.gz	.	5.054000
chr14	451659	G	A	1	A	missense_variant	MODERATE	OBSCN	Transcript	XM_038556422	protein_coding	9/103	.	XM_038556422.1:c.2678C>T	XP_038412350.1:p.Ala893Val	2837	2678	893	A/V	gCa/gTa	.	-1	SNV	XP_038412350	UU_Cfam_GSD_1.0_ROSY.refSeq.ensformat.gtf.gz	.	5.054000
chr14	451659	G	A	1	A	missense_variant	MODERATE	OBSCN	Transcript	XM_038556424	protein_coding	9/91	.	XM_038556424.1:c.2678C>T	XP_038412352.1:p.Ala893Val	2838	2678	893	A/V	gCa/gTa	.	-1	SNV	XP_038412352	UU_Cfam_GSD_1.0_ROSY.refSeq.ensformat.gtf.gz	.	5.054000
chr14	451659	G	A	1	A	missense_variant	MODERATE	OBSCN	Transcript	XM_038556425	protein_coding	9/81	.	XM_038556425.1:c.2678C>T	XP_038412353.1:p.Ala893Val	2835	2678	893	A/V	gCa/gTa	.	-1	SNV	XP_038412353	UU_Cfam_GSD_1.0_ROSY.refSeq.ensformat.gtf.gz	.	5.054000
chr14	451659	G	A	1	A	missense_variant	MODERATE	OBSCN	Transcript	XM_038556426	protein_coding	9/80	.	XM_038556426.1:c.2678C>T	XP_038412354.1:p.Ala893Val	2837	2678	893	A/V	gCa/gTa	.	-1	SNV	XP_038412354	UU_Cfam_GSD_1.0_ROSY.refSeq.ensformat.gtf.gz	.	5.054000
chr14	451659	G	A	1	A	missense_variant	MODERATE	OBSCN	Transcript	XM_038556428	protein_coding	9/79	.	XM_038556428.1:c.2678C>T	XP_038412356.1:p.Ala893Val	2834	2678	893	A/V	gCa/gTa	.	-1	SNV	XP_038412356	UU_Cfam_GSD_1.0_ROSY.refSeq.ensformat.gtf.gz	.	5.054000
chr14	6489694	C	T	1	T	missense_variant	MODERATE	CPA4	Transcript	XM_038556519	protein_coding	4/11	.	XM_038556519.1:c.315G>A	XP_038412447.1:p.Met105Ile	381	315	105	M/I	atG/atA	.	-1	SNV	XP_038412447	UU_Cfam_GSD_1.0_ROSY.refSeq.ensformat.gtf.gz	.	6.802000
chr14	6489694	C	T	1	T	missense_variant	MODERATE	CPA4	Transcript	XM_038556520	protein_coding	4/11	.	XM_038556520.1:c.315G>A	XP_038412448.1:p.Met105Ile	381	315	105	M/I	atG/atA	.	-1	SNV	XP_038412448	UU_Cfam_GSD_1.0_ROSY.refSeq.ensformat.gtf.gz	.	6.802000
chr14	6489699	C	G	1	G	missense_variant	MODERATE	CPA4	Transcript	XM_038556519	protein_coding	4/11	.	XM_038556519.1:c.310G>C	XP_038412447.1:p.Glu104Gln	376	310	104	E/Q	Gaa/Caa	.	-1	SNV	XP_038412447	UU_Cfam_GSD_1.0_ROSY.refSeq.ensformat.gtf.gz	.	4.769000
chr14	6489699	C	G	1	G	missense_variant	MODERATE	CPA4	Transcript	XM_038556520	protein_coding	4/11	.	XM_038556520.1:c.310G>C	XP_038412448.1:p.Glu104Gln	376	310	104	E/Q	Gaa/Caa	.	-1	SNV	XP_038412448	UU_Cfam_GSD_1.0_ROSY.refSeq.ensformat.gtf.gz	.	4.769000
chr14	7616945	G	A	1	A	missense_variant	MODERATE	KCP	Transcript	XM_038556567	protein_coding	9/41	.	XM_038556567.1:c.923G>A	XP_038412495.1:p.Arg308His	942	923	308	R/H	cGc/cAc	.	1	SNV	XP_038412495	UU_Cfam_GSD_1.0_ROSY.refSeq.ensformat.gtf.gz	.	0.226000
chr14	7616945	G	A	1	A	missense_variant	MODERATE	KCP	Transcript	XM_038556568	protein_coding	7/39	.	XM_038556568.1:c.653G>A	XP_038412496.1:p.Arg218His	672	653	218	R/H	cGc/cAc	.	1	SNV	XP_038412496	UU_Cfam_GSD_1.0_ROSY.refSeq.ensformat.gtf.gz	.	0.226000
chr14	7616945	G	A	1	A	missense_variant	MODERATE	KCP	Transcript	XM_038556569	protein_coding	9/39	.	XM_038556569.1:c.923G>A	XP_038412497.1:p.Arg308His	942	923	308	R/H	cGc/cAc	.	1	SNV	XP_038412497	UU_Cfam_GSD_1.0_ROSY.refSeq.ensformat.gtf.gz	.	0.226000
chr15	1822231	G	GCCCCGCCCGCGC	2	CCCCGCCCGCGC	inframe_insertion	MODERATE	FOXO6	Transcript	XM_038557701	protein_coding	2/2	.	XM_038557701.1:c.1093_1094insGCGCGGGCGGGG	XP_038413629.1:p.Gly361_Gly364dup	1093-1094	1093-1094	365	A/GAGGA	gcc/gGCGCGGGCGGGGcc	.	-1	insertion	XP_038413629	UU_Cfam_GSD_1.0_ROSY.refSeq.ensformat.gtf.gz	.	.
chr16	236763	C	T	2	T	missense_variant	MODERATE	IGFBP3	Transcript	XM_038559248	protein_coding	2/5	.	XM_038559248.1:c.476G>A	XP_038415176.1:p.Arg159Gln	476	476	159	R/Q	cGg/cAg	.	-1	SNV	XP_038415176	UU_Cfam_GSD_1.0_ROSY.refSeq.ensformat.gtf.gz	.	3.247000
chr16	14539678	G	T	1	T	missense_variant	MODERATE	LOC610578	Transcript	XM_038559591	protein_coding	6/6	.	XM_038559591.1:c.2062G>T	XP_038415519.1:p.Val688Phe	2178	2062	688	V/F	Gtc/Ttc	.	1	SNV	XP_038415519	UU_Cfam_GSD_1.0_ROSY.refSeq.ensformat.gtf.gz	.	8.402000
chr16	14539678	G	T	1	T	missense_variant	MODERATE	LOC610578	Transcript	XM_038559592	protein_coding	5/5	.	XM_038559592.1:c.2035G>T	XP_038415520.1:p.Val679Phe	2101	2035	679	V/F	Gtc/Ttc	.	1	SNV	XP_038415520	UU_Cfam_GSD_1.0_ROSY.refSeq.ensformat.gtf.gz	.	8.402000
chr16	14539678	G	T	1	T	missense_variant	MODERATE	LOC610578	Transcript	XM_038559593	protein_coding	5/5	.	XM_038559593.1:c.2023G>T	XP_038415521.1:p.Val675Phe	2139	2023	675	V/F	Gtc/Ttc	.	1	SNV	XP_038415521	UU_Cfam_GSD_1.0_ROSY.refSeq.ensformat.gtf.gz	.	8.402000
chr16	14539678	G	T	1	T	missense_variant	MODERATE	LOC610578	Transcript	XM_038559594	protein_coding	4/4	.	XM_038559594.1:c.1996G>T	XP_038415522.1:p.Val666Phe	2063	1996	666	V/F	Gtc/Ttc	.	1	SNV	XP_038415522	UU_Cfam_GSD_1.0_ROSY.refSeq.ensformat.gtf.gz	.	8.402000
chr16	14539678	G	T	1	T	missense_variant	MODERATE	LOC610578	Transcript	XM_038559595	protein_coding	7/7	.	XM_038559595.1:c.1933G>T	XP_038415523.1:p.Val645Phe	2298	1933	645	V/F	Gtc/Ttc	.	1	SNV	XP_038415523	UU_Cfam_GSD_1.0_ROSY.refSeq.ensformat.gtf.gz	.	8.402000
chr16	14539678	G	T	1	T	missense_variant	MODERATE	LOC610578	Transcript	XM_038559596	protein_coding	8/8	.	XM_038559596.1:c.1933G>T	XP_038415524.1:p.Val645Phe	2472	1933	645	V/F	Gtc/Ttc	.	1	SNV	XP_038415524	UU_Cfam_GSD_1.0_ROSY.refSeq.ensformat.gtf.gz	.	8.402000
chr16	14539678	G	T	1	T	missense_variant	MODERATE	LOC610578	Transcript	XM_038559597	protein_coding	6/6	.	XM_038559597.1:c.1933G>T	XP_038415525.1:p.Val645Phe	2325	1933	645	V/F	Gtc/Ttc	.	1	SNV	XP_038415525	UU_Cfam_GSD_1.0_ROSY.refSeq.ensformat.gtf.gz	.	8.402000
chr16	14539678	G	T	1	T	missense_variant	MODERATE	LOC610578	Transcript	XM_038559598	protein_coding	6/6	.	XM_038559598.1:c.1933G>T	XP_038415526.1:p.Val645Phe	2295	1933	645	V/F	Gtc/Ttc	.	1	SNV	XP_038415526	UU_Cfam_GSD_1.0_ROSY.refSeq.ensformat.gtf.gz	.	8.402000
chr16	14539678	G	T	1	T	missense_variant	MODERATE	LOC610578	Transcript	XM_038559599	protein_coding	7/7	.	XM_038559599.1:c.1933G>T	XP_038415527.1:p.Val645Phe	2248	1933	645	V/F	Gtc/Ttc	.	1	SNV	XP_038415527	UU_Cfam_GSD_1.0_ROSY.refSeq.ensformat.gtf.gz	.	8.402000
chr16	14539678	G	T	1	T	missense_variant	MODERATE	LOC610578	Transcript	XM_038559600	protein_coding	6/6	.	XM_038559600.1:c.1933G>T	XP_038415528.1:p.Val645Phe	2075	1933	645	V/F	Gtc/Ttc	.	1	SNV	XP_038415528	UU_Cfam_GSD_1.0_ROSY.refSeq.ensformat.gtf.gz	.	8.402000
chr16	14539678	G	T	1	T	missense_variant	MODERATE	LOC610578	Transcript	XM_038559601	protein_coding	6/6	.	XM_038559601.1:c.1933G>T	XP_038415529.1:p.Val645Phe	2271	1933	645	V/F	Gtc/Ttc	.	1	SNV	XP_038415529	UU_Cfam_GSD_1.0_ROSY.refSeq.ensformat.gtf.gz	.	8.402000
chr16	14539678	G	T	1	T	missense_variant	MODERATE	LOC610578	Transcript	XM_038559602	protein_coding	5/5	.	XM_038559602.1:c.1933G>T	XP_038415530.1:p.Val645Phe	2268	1933	645	V/F	Gtc/Ttc	.	1	SNV	XP_038415530	UU_Cfam_GSD_1.0_ROSY.refSeq.ensformat.gtf.gz	.	8.402000
chr16	14539678	G	T	1	T	missense_variant	MODERATE	LOC610578	Transcript	XM_038559603	protein_coding	6/6	.	XM_038559603.1:c.1894G>T	XP_038415531.1:p.Val632Phe	2259	1894	632	V/F	Gtc/Ttc	.	1	SNV	XP_038415531	UU_Cfam_GSD_1.0_ROSY.refSeq.ensformat.gtf.gz	.	8.402000
chr16	14539678	G	T	1	T	missense_variant	MODERATE	LOC610578	Transcript	XM_038559604	protein_coding	5/5	.	XM_038559604.1:c.1894G>T	XP_038415532.1:p.Val632Phe	2232	1894	632	V/F	Gtc/Ttc	.	1	SNV	XP_038415532	UU_Cfam_GSD_1.0_ROSY.refSeq.ensformat.gtf.gz	.	8.402000
chr16	14539678	G	T	1	T	missense_variant	MODERATE	LOC610578	Transcript	XM_038559605	protein_coding	4/4	.	XM_038559605.1:c.1894G>T	XP_038415533.1:p.Val632Phe	2230	1894	632	V/F	Gtc/Ttc	.	1	SNV	XP_038415533	UU_Cfam_GSD_1.0_ROSY.refSeq.ensformat.gtf.gz	.	8.402000
chr16	21441398	C	G	1	G	missense_variant	MODERATE	NCAPG2	Transcript	XM_038559844	protein_coding	7/31	.	XM_038559844.1:c.563G>C	XP_038415772.1:p.Arg188Pro	825	563	188	R/P	cGt/cCt	.	-1	SNV	XP_038415772	UU_Cfam_GSD_1.0_ROSY.refSeq.ensformat.gtf.gz	.	0.058000
chr16	21441398	C	G	1	G	missense_variant	MODERATE	NCAPG2	Transcript	XM_038559845	protein_coding	7/31	.	XM_038559845.1:c.563G>C	XP_038415773.1:p.Arg188Pro	736	563	188	R/P	cGt/cCt	.	-1	SNV	XP_038415773	UU_Cfam_GSD_1.0_ROSY.refSeq.ensformat.gtf.gz	.	0.058000
chr16	21441398	C	G	1	G	missense_variant	MODERATE	NCAPG2	Transcript	XM_038559846	protein_coding	7/31	.	XM_038559846.1:c.563G>C	XP_038415774.1:p.Arg188Pro	736	563	188	R/P	cGt/cCt	.	-1	SNV	XP_038415774	UU_Cfam_GSD_1.0_ROSY.refSeq.ensformat.gtf.gz	.	0.058000
chr16	21441398	C	G	1	G	missense_variant	MODERATE	NCAPG2	Transcript	XM_038559847	protein_coding	7/31	.	XM_038559847.1:c.563G>C	XP_038415775.1:p.Arg188Pro	817	563	188	R/P	cGt/cCt	.	-1	SNV	XP_038415775	UU_Cfam_GSD_1.0_ROSY.refSeq.ensformat.gtf.gz	.	0.058000
chr16	21441398	C	G	1	G	missense_variant	MODERATE	NCAPG2	Transcript	XM_038559848	protein_coding	8/32	.	XM_038559848.1:c.515G>C	XP_038415776.1:p.Arg172Pro	896	515	172	R/P	cGt/cCt	.	-1	SNV	XP_038415776	UU_Cfam_GSD_1.0_ROSY.refSeq.ensformat.gtf.gz	.	0.058000
chr16	21441398	C	G	1	G	missense_variant	MODERATE	NCAPG2	Transcript	XM_038559849	protein_coding	8/32	.	XM_038559849.1:c.515G>C	XP_038415777.1:p.Arg172Pro	888	515	172	R/P	cGt/cCt	.	-1	SNV	XP_038415777	UU_Cfam_GSD_1.0_ROSY.refSeq.ensformat.gtf.gz	.	0.058000
chr16	21441398	C	G	1	G	missense_variant	MODERATE	NCAPG2	Transcript	XM_038559850	protein_coding	7/30	.	XM_038559850.1:c.563G>C	XP_038415778.1:p.Arg188Pro	825	563	188	R/P	cGt/cCt	.	-1	SNV	XP_038415778	UU_Cfam_GSD_1.0_ROSY.refSeq.ensformat.gtf.gz	.	0.058000
chr16	21441398	C	G	1	G	missense_variant	MODERATE	NCAPG2	Transcript	XM_038559851	protein_coding	7/30	.	XM_038559851.1:c.563G>C	XP_038415779.1:p.Arg188Pro	825	563	188	R/P	cGt/cCt	.	-1	SNV	XP_038415779	UU_Cfam_GSD_1.0_ROSY.refSeq.ensformat.gtf.gz	.	0.058000
chr16	21441398	C	G	1	G	missense_variant	MODERATE	NCAPG2	Transcript	XM_038559852	protein_coding	7/29	.	XM_038559852.1:c.563G>C	XP_038415780.1:p.Arg188Pro	825	563	188	R/P	cGt/cCt	.	-1	SNV	XP_038415780	UU_Cfam_GSD_1.0_ROSY.refSeq.ensformat.gtf.gz	.	0.058000
chr16	21441400	C	CTGA	1	TGA	protein_altering_variant	MODERATE	NCAPG2	Transcript	XM_038559844	protein_coding	7/31	.	XM_038559844.1:c.560_561insTCA	XP_038415772.1:p.Trp187delinsCysGln	822-823	560-561	187	W/CQ	tgg/tgTCAg	.	-1	insertion	XP_038415772	UU_Cfam_GSD_1.0_ROSY.refSeq.ensformat.gtf.gz	.	.
chr16	21441400	C	CTGA	1	TGA	protein_altering_variant	MODERATE	NCAPG2	Transcript	XM_038559845	protein_coding	7/31	.	XM_038559845.1:c.560_561insTCA	XP_038415773.1:p.Trp187delinsCysGln	733-734	560-561	187	W/CQ	tgg/tgTCAg	.	-1	insertion	XP_038415773	UU_Cfam_GSD_1.0_ROSY.refSeq.ensformat.gtf.gz	.	.
chr16	21441400	C	CTGA	1	TGA	protein_altering_variant	MODERATE	NCAPG2	Transcript	XM_038559846	protein_coding	7/31	.	XM_038559846.1:c.560_561insTCA	XP_038415774.1:p.Trp187delinsCysGln	733-734	560-561	187	W/CQ	tgg/tgTCAg	.	-1	insertion	XP_038415774	UU_Cfam_GSD_1.0_ROSY.refSeq.ensformat.gtf.gz	.	.
chr16	21441400	C	CTGA	1	TGA	protein_altering_variant	MODERATE	NCAPG2	Transcript	XM_038559847	protein_coding	7/31	.	XM_038559847.1:c.560_561insTCA	XP_038415775.1:p.Trp187delinsCysGln	814-815	560-561	187	W/CQ	tgg/tgTCAg	.	-1	insertion	XP_038415775	UU_Cfam_GSD_1.0_ROSY.refSeq.ensformat.gtf.gz	.	.
chr16	21441400	C	CTGA	1	TGA	protein_altering_variant	MODERATE	NCAPG2	Transcript	XM_038559848	protein_coding	8/32	.	XM_038559848.1:c.512_513insTCA	XP_038415776.1:p.Trp171delinsCysGln	893-894	512-513	171	W/CQ	tgg/tgTCAg	.	-1	insertion	XP_038415776	UU_Cfam_GSD_1.0_ROSY.refSeq.ensformat.gtf.gz	.	.
chr16	21441400	C	CTGA	1	TGA	protein_altering_variant	MODERATE	NCAPG2	Transcript	XM_038559849	protein_coding	8/32	.	XM_038559849.1:c.512_513insTCA	XP_038415777.1:p.Trp171delinsCysGln	885-886	512-513	171	W/CQ	tgg/tgTCAg	.	-1	insertion	XP_038415777	UU_Cfam_GSD_1.0_ROSY.refSeq.ensformat.gtf.gz	.	.
chr16	21441400	C	CTGA	1	TGA	protein_altering_variant	MODERATE	NCAPG2	Transcript	XM_038559850	protein_coding	7/30	.	XM_038559850.1:c.560_561insTCA	XP_038415778.1:p.Trp187delinsCysGln	822-823	560-561	187	W/CQ	tgg/tgTCAg	.	-1	insertion	XP_038415778	UU_Cfam_GSD_1.0_ROSY.refSeq.ensformat.gtf.gz	.	.
chr16	21441400	C	CTGA	1	TGA	protein_altering_variant	MODERATE	NCAPG2	Transcript	XM_038559851	protein_coding	7/30	.	XM_038559851.1:c.560_561insTCA	XP_038415779.1:p.Trp187delinsCysGln	822-823	560-561	187	W/CQ	tgg/tgTCAg	.	-1	insertion	XP_038415779	UU_Cfam_GSD_1.0_ROSY.refSeq.ensformat.gtf.gz	.	.
chr16	21441400	C	CTGA	1	TGA	protein_altering_variant	MODERATE	NCAPG2	Transcript	XM_038559852	protein_coding	7/29	.	XM_038559852.1:c.560_561insTCA	XP_038415780.1:p.Trp187delinsCysGln	822-823	560-561	187	W/CQ	tgg/tgTCAg	.	-1	insertion	XP_038415780	UU_Cfam_GSD_1.0_ROSY.refSeq.ensformat.gtf.gz	.	.
chr16	21441401	C	CTCTTTCATTAGAACACTGAGTGTGGTACAAAAGCAACTACATGAACTCAGGGAAAACAACCATTAAAAAGCAGTTCACAGAAACACCA	1	TCTTTCATTAGAACACTGAGTGTGGTACAAAAGCAACTACATGAACTCAGGGAAAACAACCATTAAAAAGCAGTTCACAGAAACACCA	stop_gained&frameshift_variant	HIGH	NCAPG2	Transcript	XM_038559844	protein_coding	7/31	.	XM_038559844.1:c.559_560insTGGTGTTTCTGTGAACTGCTTTTTAATGGTTGTTTTCCCTGAGTTCATGTAGTTGCTTTTGTACCACACTCAGTGTTCTAATGAAAGA	XP_038415772.1:p.Trp187LeufsTer5	821-822	559-560	187	W/LVFL*TAF*WLFSLSSCSCFCTTLSVLMKEX	tgg/tTGGTGTTTCTGTGAACTGCTTTTTAATGGTTGTTTTCCCTGAGTTCATGTAGTTGCTTTTGTACCACACTCAGTGTTCTAATGAAAGAgg	.	-1	insertion	XP_038415772	UU_Cfam_GSD_1.0_ROSY.refSeq.ensformat.gtf.gz	.	.
chr16	21441401	C	CTCTTTCATTAGAACACTGAGTGTGGTACAAAAGCAACTACATGAACTCAGGGAAAACAACCATTAAAAAGCAGTTCACAGAAACACCA	1	TCTTTCATTAGAACACTGAGTGTGGTACAAAAGCAACTACATGAACTCAGGGAAAACAACCATTAAAAAGCAGTTCACAGAAACACCA	stop_gained&frameshift_variant	HIGH	NCAPG2	Transcript	XM_038559845	protein_coding	7/31	.	XM_038559845.1:c.559_560insTGGTGTTTCTGTGAACTGCTTTTTAATGGTTGTTTTCCCTGAGTTCATGTAGTTGCTTTTGTACCACACTCAGTGTTCTAATGAAAGA	XP_038415773.1:p.Trp187LeufsTer5	732-733	559-560	187	W/LVFL*TAF*WLFSLSSCSCFCTTLSVLMKEX	tgg/tTGGTGTTTCTGTGAACTGCTTTTTAATGGTTGTTTTCCCTGAGTTCATGTAGTTGCTTTTGTACCACACTCAGTGTTCTAATGAAAGAgg	.	-1	insertion	XP_038415773	UU_Cfam_GSD_1.0_ROSY.refSeq.ensformat.gtf.gz	.	.
chr16	21441401	C	CTCTTTCATTAGAACACTGAGTGTGGTACAAAAGCAACTACATGAACTCAGGGAAAACAACCATTAAAAAGCAGTTCACAGAAACACCA	1	TCTTTCATTAGAACACTGAGTGTGGTACAAAAGCAACTACATGAACTCAGGGAAAACAACCATTAAAAAGCAGTTCACAGAAACACCA	stop_gained&frameshift_variant	HIGH	NCAPG2	Transcript	XM_038559846	protein_coding	7/31	.	XM_038559846.1:c.559_560insTGGTGTTTCTGTGAACTGCTTTTTAATGGTTGTTTTCCCTGAGTTCATGTAGTTGCTTTTGTACCACACTCAGTGTTCTAATGAAAGA	XP_038415774.1:p.Trp187LeufsTer5	732-733	559-560	187	W/LVFL*TAF*WLFSLSSCSCFCTTLSVLMKEX	tgg/tTGGTGTTTCTGTGAACTGCTTTTTAATGGTTGTTTTCCCTGAGTTCATGTAGTTGCTTTTGTACCACACTCAGTGTTCTAATGAAAGAgg	.	-1	insertion	XP_038415774	UU_Cfam_GSD_1.0_ROSY.refSeq.ensformat.gtf.gz	.	.
chr16	21441401	C	CTCTTTCATTAGAACACTGAGTGTGGTACAAAAGCAACTACATGAACTCAGGGAAAACAACCATTAAAAAGCAGTTCACAGAAACACCA	1	TCTTTCATTAGAACACTGAGTGTGGTACAAAAGCAACTACATGAACTCAGGGAAAACAACCATTAAAAAGCAGTTCACAGAAACACCA	stop_gained&frameshift_variant	HIGH	NCAPG2	Transcript	XM_038559847	protein_coding	7/31	.	XM_038559847.1:c.559_560insTGGTGTTTCTGTGAACTGCTTTTTAATGGTTGTTTTCCCTGAGTTCATGTAGTTGCTTTTGTACCACACTCAGTGTTCTAATGAAAGA	XP_038415775.1:p.Trp187LeufsTer5	813-814	559-560	187	W/LVFL*TAF*WLFSLSSCSCFCTTLSVLMKEX	tgg/tTGGTGTTTCTGTGAACTGCTTTTTAATGGTTGTTTTCCCTGAGTTCATGTAGTTGCTTTTGTACCACACTCAGTGTTCTAATGAAAGAgg	.	-1	insertion	XP_038415775	UU_Cfam_GSD_1.0_ROSY.refSeq.ensformat.gtf.gz	.	.
chr16	21441401	C	CTCTTTCATTAGAACACTGAGTGTGGTACAAAAGCAACTACATGAACTCAGGGAAAACAACCATTAAAAAGCAGTTCACAGAAACACCA	1	TCTTTCATTAGAACACTGAGTGTGGTACAAAAGCAACTACATGAACTCAGGGAAAACAACCATTAAAAAGCAGTTCACAGAAACACCA	stop_gained&frameshift_variant	HIGH	NCAPG2	Transcript	XM_038559848	protein_coding	8/32	.	XM_038559848.1:c.511_512insTGGTGTTTCTGTGAACTGCTTTTTAATGGTTGTTTTCCCTGAGTTCATGTAGTTGCTTTTGTACCACACTCAGTGTTCTAATGAAAGA	XP_038415776.1:p.Trp171LeufsTer5	892-893	511-512	171	W/LVFL*TAF*WLFSLSSCSCFCTTLSVLMKEX	tgg/tTGGTGTTTCTGTGAACTGCTTTTTAATGGTTGTTTTCCCTGAGTTCATGTAGTTGCTTTTGTACCACACTCAGTGTTCTAATGAAAGAgg	.	-1	insertion	XP_038415776	UU_Cfam_GSD_1.0_ROSY.refSeq.ensformat.gtf.gz	.	.
chr16	21441401	C	CTCTTTCATTAGAACACTGAGTGTGGTACAAAAGCAACTACATGAACTCAGGGAAAACAACCATTAAAAAGCAGTTCACAGAAACACCA	1	TCTTTCATTAGAACACTGAGTGTGGTACAAAAGCAACTACATGAACTCAGGGAAAACAACCATTAAAAAGCAGTTCACAGAAACACCA	stop_gained&frameshift_variant	HIGH	NCAPG2	Transcript	XM_038559849	protein_coding	8/32	.	XM_038559849.1:c.511_512insTGGTGTTTCTGTGAACTGCTTTTTAATGGTTGTTTTCCCTGAGTTCATGTAGTTGCTTTTGTACCACACTCAGTGTTCTAATGAAAGA	XP_038415777.1:p.Trp171LeufsTer5	884-885	511-512	171	W/LVFL*TAF*WLFSLSSCSCFCTTLSVLMKEX	tgg/tTGGTGTTTCTGTGAACTGCTTTTTAATGGTTGTTTTCCCTGAGTTCATGTAGTTGCTTTTGTACCACACTCAGTGTTCTAATGAAAGAgg	.	-1	insertion	XP_038415777	UU_Cfam_GSD_1.0_ROSY.refSeq.ensformat.gtf.gz	.	.
chr16	21441401	C	CTCTTTCATTAGAACACTGAGTGTGGTACAAAAGCAACTACATGAACTCAGGGAAAACAACCATTAAAAAGCAGTTCACAGAAACACCA	1	TCTTTCATTAGAACACTGAGTGTGGTACAAAAGCAACTACATGAACTCAGGGAAAACAACCATTAAAAAGCAGTTCACAGAAACACCA	stop_gained&frameshift_variant	HIGH	NCAPG2	Transcript	XM_038559850	protein_coding	7/30	.	XM_038559850.1:c.559_560insTGGTGTTTCTGTGAACTGCTTTTTAATGGTTGTTTTCCCTGAGTTCATGTAGTTGCTTTTGTACCACACTCAGTGTTCTAATGAAAGA	XP_038415778.1:p.Trp187LeufsTer5	821-822	559-560	187	W/LVFL*TAF*WLFSLSSCSCFCTTLSVLMKEX	tgg/tTGGTGTTTCTGTGAACTGCTTTTTAATGGTTGTTTTCCCTGAGTTCATGTAGTTGCTTTTGTACCACACTCAGTGTTCTAATGAAAGAgg	.	-1	insertion	XP_038415778	UU_Cfam_GSD_1.0_ROSY.refSeq.ensformat.gtf.gz	.	.
chr16	21441401	C	CTCTTTCATTAGAACACTGAGTGTGGTACAAAAGCAACTACATGAACTCAGGGAAAACAACCATTAAAAAGCAGTTCACAGAAACACCA	1	TCTTTCATTAGAACACTGAGTGTGGTACAAAAGCAACTACATGAACTCAGGGAAAACAACCATTAAAAAGCAGTTCACAGAAACACCA	stop_gained&frameshift_variant	HIGH	NCAPG2	Transcript	XM_038559851	protein_coding	7/30	.	XM_038559851.1:c.559_560insTGGTGTTTCTGTGAACTGCTTTTTAATGGTTGTTTTCCCTGAGTTCATGTAGTTGCTTTTGTACCACACTCAGTGTTCTAATGAAAGA	XP_038415779.1:p.Trp187LeufsTer5	821-822	559-560	187	W/LVFL*TAF*WLFSLSSCSCFCTTLSVLMKEX	tgg/tTGGTGTTTCTGTGAACTGCTTTTTAATGGTTGTTTTCCCTGAGTTCATGTAGTTGCTTTTGTACCACACTCAGTGTTCTAATGAAAGAgg	.	-1	insertion	XP_038415779	UU_Cfam_GSD_1.0_ROSY.refSeq.ensformat.gtf.gz	.	.
chr16	21441401	C	CTCTTTCATTAGAACACTGAGTGTGGTACAAAAGCAACTACATGAACTCAGGGAAAACAACCATTAAAAAGCAGTTCACAGAAACACCA	1	TCTTTCATTAGAACACTGAGTGTGGTACAAAAGCAACTACATGAACTCAGGGAAAACAACCATTAAAAAGCAGTTCACAGAAACACCA	stop_gained&frameshift_variant	HIGH	NCAPG2	Transcript	XM_038559852	protein_coding	7/29	.	XM_038559852.1:c.559_560insTGGTGTTTCTGTGAACTGCTTTTTAATGGTTGTTTTCCCTGAGTTCATGTAGTTGCTTTTGTACCACACTCAGTGTTCTAATGAAAGA	XP_038415780.1:p.Trp187LeufsTer5	821-822	559-560	187	W/LVFL*TAF*WLFSLSSCSCFCTTLSVLMKEX	tgg/tTGGTGTTTCTGTGAACTGCTTTTTAATGGTTGTTTTCCCTGAGTTCATGTAGTTGCTTTTGTACCACACTCAGTGTTCTAATGAAAGAgg	.	-1	insertion	XP_038415780	UU_Cfam_GSD_1.0_ROSY.refSeq.ensformat.gtf.gz	.	.
chr17	57974358	G	GGGCAGGCCCCTGCGCAGA	2	GGCAGGCCCCTGCGCAGA	inframe_insertion	MODERATE	LOC119877177	Transcript	XM_038561955	protein_coding	10/11	.	XM_038561955.1:c.1406_1407insTCTGCGCAGGGGCCTGCC	XP_038417883.1:p.Arg465_Leu470dup	1534-1535	1406-1407	469	P/PLRRGLP	ccc/ccTCTGCGCAGGGGCCTGCCc	.	-1	insertion	XP_038417883	UU_Cfam_GSD_1.0_ROSY.refSeq.ensformat.gtf.gz	.	.
chr17	57974358	G	GGGCAGGCCCCTGCGCAGA	2	GGCAGGCCCCTGCGCAGA	inframe_insertion	MODERATE	LOC119877177	Transcript	XM_038561956	protein_coding	11/12	.	XM_038561956.1:c.1271_1272insTCTGCGCAGGGGCCTGCC	XP_038417884.1:p.Arg420_Leu425dup	1286-1287	1271-1272	424	P/PLRRGLP	ccc/ccTCTGCGCAGGGGCCTGCCc	.	-1	insertion	XP_038417884	UU_Cfam_GSD_1.0_ROSY.refSeq.ensformat.gtf.gz	.	.
chr17	60793641	G	GACCACCACC	1	ACCACCACC	inframe_insertion	MODERATE	C17H1orf56	Transcript	XM_038562207	protein_coding	1/2	.	XM_038562207.1:c.842_850dup	XP_038418135.1:p.Thr281_Thr283dup	940-941	825-826	275-276	-/TTT	-/ACCACCACC	.	1	insertion	XP_038418135	UU_Cfam_GSD_1.0_ROSY.refSeq.ensformat.gtf.gz	25	.
chr18	45802115	C	T	1	T	missense_variant	MODERATE	LOC119877259	Transcript	XM_038564486	protein_coding	34/35	.	XM_038564486.1:c.7544G>A	XP_038420414.1:p.Arg2515Lys	7544	7544	2515	R/K	aGg/aAg	.	-1	SNV	XP_038420414	UU_Cfam_GSD_1.0_ROSY.refSeq.ensformat.gtf.gz	.	0.000000
chr18	55733223	C	G	1	G	missense_variant	MODERATE	VWCE	Transcript	XM_038564410	protein_coding	20/20	.	XM_038564410.1:c.2575C>G	XP_038420338.1:p.Pro859Ala	2575	2575	859	P/A	Ccc/Gcc	.	1	SNV	XP_038420338	UU_Cfam_GSD_1.0_ROSY.refSeq.ensformat.gtf.gz	.	-0.356000
chr18	55733223	C	G	1	G	missense_variant	MODERATE	VWCE	Transcript	XM_038564411	protein_coding	20/20	.	XM_038564411.1:c.2482C>G	XP_038420339.1:p.Pro828Ala	2746	2482	828	P/A	Ccc/Gcc	.	1	SNV	XP_038420339	UU_Cfam_GSD_1.0_ROSY.refSeq.ensformat.gtf.gz	.	-0.356000
chr18	55733223	C	G	1	G	missense_variant	MODERATE	VWCE	Transcript	XM_038564412	protein_coding	20/20	.	XM_038564412.1:c.2458C>G	XP_038420340.1:p.Pro820Ala	2723	2458	820	P/A	Ccc/Gcc	.	1	SNV	XP_038420340	UU_Cfam_GSD_1.0_ROSY.refSeq.ensformat.gtf.gz	.	-0.356000
chr18	55733223	C	G	1	G	missense_variant	MODERATE	VWCE	Transcript	XM_038564414	protein_coding	20/20	.	XM_038564414.1:c.2395C>G	XP_038420342.1:p.Pro799Ala	2609	2395	799	P/A	Ccc/Gcc	.	1	SNV	XP_038420342	UU_Cfam_GSD_1.0_ROSY.refSeq.ensformat.gtf.gz	.	-0.356000
chr18	55733223	C	G	1	G	missense_variant	MODERATE	VWCE	Transcript	XM_038564415	protein_coding	16/16	.	XM_038564415.1:c.2092C>G	XP_038420343.1:p.Pro698Ala	3235	2092	698	P/A	Ccc/Gcc	.	1	SNV	XP_038420343	UU_Cfam_GSD_1.0_ROSY.refSeq.ensformat.gtf.gz	.	-0.356000
chr18	55733224	C	G	1	G	missense_variant	MODERATE	VWCE	Transcript	XM_038564410	protein_coding	20/20	.	XM_038564410.1:c.2576C>G	XP_038420338.1:p.Pro859Arg	2576	2576	859	P/R	cCc/cGc	.	1	SNV	XP_038420338	UU_Cfam_GSD_1.0_ROSY.refSeq.ensformat.gtf.gz	.	0.374000
chr18	55733224	C	G	1	G	missense_variant	MODERATE	VWCE	Transcript	XM_038564411	protein_coding	20/20	.	XM_038564411.1:c.2483C>G	XP_038420339.1:p.Pro828Arg	2747	2483	828	P/R	cCc/cGc	.	1	SNV	XP_038420339	UU_Cfam_GSD_1.0_ROSY.refSeq.ensformat.gtf.gz	.	0.374000
chr18	55733224	C	G	1	G	missense_variant	MODERATE	VWCE	Transcript	XM_038564412	protein_coding	20/20	.	XM_038564412.1:c.2459C>G	XP_038420340.1:p.Pro820Arg	2724	2459	820	P/R	cCc/cGc	.	1	SNV	XP_038420340	UU_Cfam_GSD_1.0_ROSY.refSeq.ensformat.gtf.gz	.	0.374000
chr18	55733224	C	G	1	G	missense_variant	MODERATE	VWCE	Transcript	XM_038564414	protein_coding	20/20	.	XM_038564414.1:c.2396C>G	XP_038420342.1:p.Pro799Arg	2610	2396	799	P/R	cCc/cGc	.	1	SNV	XP_038420342	UU_Cfam_GSD_1.0_ROSY.refSeq.ensformat.gtf.gz	.	0.374000
chr18	55733224	C	G	1	G	missense_variant	MODERATE	VWCE	Transcript	XM_038564415	protein_coding	16/16	.	XM_038564415.1:c.2093C>G	XP_038420343.1:p.Pro698Arg	3236	2093	698	P/R	cCc/cGc	.	1	SNV	XP_038420343	UU_Cfam_GSD_1.0_ROSY.refSeq.ensformat.gtf.gz	.	0.374000
chr18	56038760	G	A	1	A	missense_variant	MODERATE	PTGDR2	Transcript	NM_001048107	protein_coding	1/1	.	NM_001048107.1:c.1057G>A	NP_001041572.1:p.Ala353Thr	1057	1057	353	A/T	Gcc/Acc	.	1	SNV	NP_001041572	UU_Cfam_GSD_1.0_ROSY.refSeq.ensformat.gtf.gz	.	-0.518000
chr2	1608084	T	G	1	G	missense_variant	MODERATE	CCNY	Transcript	XM_038529662	protein_coding	10/10	.	XM_038529662.1:c.932A>C	XP_038385590.1:p.Asp311Ala	986	932	311	D/A	gAc/gCc	.	-1	SNV	XP_038385590	UU_Cfam_GSD_1.0_ROSY.refSeq.ensformat.gtf.gz	.	6.113000
chr2	1608084	T	G	1	G	missense_variant	MODERATE	CCNY	Transcript	XM_038529663	protein_coding	10/10	.	XM_038529663.1:c.830A>C	XP_038385591.1:p.Asp277Ala	845	830	277	D/A	gAc/gCc	.	-1	SNV	XP_038385591	UU_Cfam_GSD_1.0_ROSY.refSeq.ensformat.gtf.gz	.	6.113000
chr2	1608084	T	G	1	G	missense_variant	MODERATE	CCNY	Transcript	XM_038529664	protein_coding	12/12	.	XM_038529664.1:c.824A>C	XP_038385592.1:p.Asp275Ala	1140	824	275	D/A	gAc/gCc	.	-1	SNV	XP_038385592	UU_Cfam_GSD_1.0_ROSY.refSeq.ensformat.gtf.gz	.	6.113000
chr2	1608084	T	G	1	G	missense_variant	MODERATE	CCNY	Transcript	XM_038529665	protein_coding	13/13	.	XM_038529665.1:c.824A>C	XP_038385593.1:p.Asp275Ala	1174	824	275	D/A	gAc/gCc	.	-1	SNV	XP_038385593	UU_Cfam_GSD_1.0_ROSY.refSeq.ensformat.gtf.gz	.	6.113000
chr2	1608084	T	G	1	G	missense_variant	MODERATE	CCNY	Transcript	XM_038529666	protein_coding	12/12	.	XM_038529666.1:c.824A>C	XP_038385594.1:p.Asp275Ala	1030	824	275	D/A	gAc/gCc	.	-1	SNV	XP_038385594	UU_Cfam_GSD_1.0_ROSY.refSeq.ensformat.gtf.gz	.	6.113000
chr2	1608084	T	G	1	G	missense_variant	MODERATE	CCNY	Transcript	XM_038529667	protein_coding	10/10	.	XM_038529667.1:c.770A>C	XP_038385595.1:p.Asp257Ala	927	770	257	D/A	gAc/gCc	.	-1	SNV	XP_038385595	UU_Cfam_GSD_1.0_ROSY.refSeq.ensformat.gtf.gz	.	6.113000
chr2	3758892	A	G	1	G	missense_variant	MODERATE	NRP1	Transcript	XM_038529705	protein_coding	11/17	.	XM_038529705.1:c.1808A>G	XP_038385633.1:p.Asp603Gly	2324	1808	603	D/G	gAt/gGt	.	1	SNV	XP_038385633	UU_Cfam_GSD_1.0_ROSY.refSeq.ensformat.gtf.gz	.	6.102000
chr2	3758892	A	G	1	G	missense_variant	MODERATE	NRP1	Transcript	XM_038529706	protein_coding	11/17	.	XM_038529706.1:c.1808A>G	XP_038385634.1:p.Asp603Gly	2322	1808	603	D/G	gAt/gGt	.	1	SNV	XP_038385634	UU_Cfam_GSD_1.0_ROSY.refSeq.ensformat.gtf.gz	.	6.102000
chr2	3758892	A	G	1	G	missense_variant	MODERATE	NRP1	Transcript	XM_038529707	protein_coding	11/17	.	XM_038529707.1:c.1808A>G	XP_038385635.1:p.Asp603Gly	2324	1808	603	D/G	gAt/gGt	.	1	SNV	XP_038385635	UU_Cfam_GSD_1.0_ROSY.refSeq.ensformat.gtf.gz	.	6.102000
chr2	3758892	A	G	1	G	missense_variant	MODERATE	NRP1	Transcript	XM_038529708	protein_coding	11/17	.	XM_038529708.1:c.1808A>G	XP_038385636.1:p.Asp603Gly	2323	1808	603	D/G	gAt/gGt	.	1	SNV	XP_038385636	UU_Cfam_GSD_1.0_ROSY.refSeq.ensformat.gtf.gz	.	6.102000
chr2	16676679	T	TC	1	C	frameshift_variant	HIGH	PTCHD3	Transcript	XM_038532068	protein_coding	2/7	.	XM_038532068.1:c.172dup	XP_038387996.1:p.Arg58ProfsTer20	171-172	171-172	57-58	-/X	-/C	.	1	insertion	XP_038387996	UU_Cfam_GSD_1.0_ROSY.refSeq.ensformat.gtf.gz	1	.
chr2	16676692	T	C	1	C	missense_variant	MODERATE	PTCHD3	Transcript	XM_038532068	protein_coding	2/7	.	XM_038532068.1:c.184T>C	XP_038387996.1:p.Trp62Arg	184	184	62	W/R	Tgg/Cgg	.	1	SNV	XP_038387996	UU_Cfam_GSD_1.0_ROSY.refSeq.ensformat.gtf.gz	.	-1.467000
chr2	16676812	G	A	1	A	missense_variant	MODERATE	PTCHD3	Transcript	XM_038532068	protein_coding	2/7	.	XM_038532068.1:c.304G>A	XP_038387996.1:p.Gly102Arg	304	304	102	G/R	Ggg/Agg	.	1	SNV	XP_038387996	UU_Cfam_GSD_1.0_ROSY.refSeq.ensformat.gtf.gz	.	0.075000
chr20	32582736	G	C	1	C	missense_variant	MODERATE	ABHD6	Transcript	XM_038566043	protein_coding	3/10	.	XM_038566043.1:c.74C>G	XP_038421971.1:p.Ala25Gly	362	74	25	A/G	gCc/gGc	.	-1	SNV	XP_038421971	UU_Cfam_GSD_1.0_ROSY.refSeq.ensformat.gtf.gz	.	6.733000
chr20	32582736	G	C	1	C	missense_variant	MODERATE	ABHD6	Transcript	XM_038566044	protein_coding	3/10	.	XM_038566044.1:c.74C>G	XP_038421972.1:p.Ala25Gly	235	74	25	A/G	gCc/gGc	.	-1	SNV	XP_038421972	UU_Cfam_GSD_1.0_ROSY.refSeq.ensformat.gtf.gz	.	6.733000
chr20	32582736	G	C	1	C	missense_variant	MODERATE	ABHD6	Transcript	XM_038566045	protein_coding	3/10	.	XM_038566045.1:c.74C>G	XP_038421973.1:p.Ala25Gly	357	74	25	A/G	gCc/gGc	.	-1	SNV	XP_038421973	UU_Cfam_GSD_1.0_ROSY.refSeq.ensformat.gtf.gz	.	6.733000
chr20	32582736	G	C	1	C	missense_variant	MODERATE	ABHD6	Transcript	XM_038566046	protein_coding	2/9	.	XM_038566046.1:c.74C>G	XP_038421974.1:p.Ala25Gly	299	74	25	A/G	gCc/gGc	.	-1	SNV	XP_038421974	UU_Cfam_GSD_1.0_ROSY.refSeq.ensformat.gtf.gz	.	6.733000
chr20	40923334	G	GGAAGTGGATGCCAGTGTGGTGCGTGAGGTCTGCTCCAA	1	GAAGTGGATGCCAGTGTGGTGCGTGAGGTCTGCTCCAA	frameshift_variant&splice_region_variant	HIGH	UQCRC1	Transcript	XM_038566536	protein_coding	.	.	XM_038566536.1:c.1305+1_1305+2insAAGTGGATGCCAGTGTGGTGCGTGAGGTCTGCTCCAAG	.	1391-1392	1305-1306	435-436	-/EVDASVVREVCSX	-/GAAGTGGATGCCAGTGTGGTGCGTGAGGTCTGCTCCAA	.	1	insertion	XP_038422464	UU_Cfam_GSD_1.0_ROSY.refSeq.ensformat.gtf.gz	1	.
chr20	40923334	G	GGAAGTGGATGCCAGTGTGGTGCGTGAGGTCTGCTCCAA	1	GAAGTGGATGCCAGTGTGGTGCGTGAGGTCTGCTCCAA	frameshift_variant&splice_region_variant	HIGH	UQCRC1	Transcript	XM_038566537	protein_coding	.	.	XM_038566537.1:c.1302+1_1302+2insAAGTGGATGCCAGTGTGGTGCGTGAGGTCTGCTCCAAG	.	1388-1389	1302-1303	434-435	-/EVDASVVREVCSX	-/GAAGTGGATGCCAGTGTGGTGCGTGAGGTCTGCTCCAA	.	1	insertion	XP_038422465	UU_Cfam_GSD_1.0_ROSY.refSeq.ensformat.gtf.gz	1	.
chr20	44322685	G	A	1	A	missense_variant	MODERATE	SUGP1	Transcript	XM_038566740	protein_coding	8/14	.	XM_038566740.1:c.980G>A	XP_038422668.1:p.Arg327His	1181	980	327	R/H	cGc/cAc	.	1	SNV	XP_038422668	UU_Cfam_GSD_1.0_ROSY.refSeq.ensformat.gtf.gz	.	0.098000
chr20	45912974	T	TCCCGGGTGGGCATCGGCTTCGGCGAGGCGCCGGGGGGGCGTC	2	CCCGGGTGGGCATCGGCTTCGGCGAGGCGCCGGGGGGGCGTC	inframe_insertion	MODERATE	OCEL1	Transcript	XM_038565300	protein_coding	2/6	.	XM_038565300.1:c.325_326insGACGCCCCCCCGGCGCCTCGCCGAAGCCGATGCCCACCCGGG	XP_038421228.1:p.Arg108_Glu109insGlyArgProProGlyAlaSerProLysProMetProThrArg	325-326	325-326	109	E/GRPPGASPKPMPTRE	gag/gGACGCCCCCCCGGCGCCTCGCCGAAGCCGATGCCCACCCGGGag	.	-1	insertion	XP_038421228	UU_Cfam_GSD_1.0_ROSY.refSeq.ensformat.gtf.gz	.	.
chr20	45933580	C	T	1	T	missense_variant	MODERATE	MYO9B	Transcript	XM_038566928	protein_coding	24/42	.	XM_038566928.1:c.3762G>A	XP_038422856.1:p.Met1254Ile	3874	3762	1254	M/I	atG/atA	.	-1	SNV	XP_038422856	UU_Cfam_GSD_1.0_ROSY.refSeq.ensformat.gtf.gz	.	-4.012000
chr20	45933580	C	T	1	T	missense_variant	MODERATE	MYO9B	Transcript	XM_038566929	protein_coding	24/42	.	XM_038566929.1:c.3762G>A	XP_038422857.1:p.Met1254Ile	3874	3762	1254	M/I	atG/atA	.	-1	SNV	XP_038422857	UU_Cfam_GSD_1.0_ROSY.refSeq.ensformat.gtf.gz	.	-4.012000
chr20	45933580	C	T	1	T	missense_variant	MODERATE	MYO9B	Transcript	XM_038566930	protein_coding	24/41	.	XM_038566930.1:c.3762G>A	XP_038422858.1:p.Met1254Ile	3874	3762	1254	M/I	atG/atA	.	-1	SNV	XP_038422858	UU_Cfam_GSD_1.0_ROSY.refSeq.ensformat.gtf.gz	.	-4.012000
chr20	45933580	C	T	1	T	missense_variant	MODERATE	MYO9B	Transcript	XM_038566931	protein_coding	23/41	.	XM_038566931.1:c.3672G>A	XP_038422859.1:p.Met1224Ile	3784	3672	1224	M/I	atG/atA	.	-1	SNV	XP_038422859	UU_Cfam_GSD_1.0_ROSY.refSeq.ensformat.gtf.gz	.	-4.012000
chr20	45933580	C	T	1	T	missense_variant	MODERATE	MYO9B	Transcript	XM_038566932	protein_coding	23/41	.	XM_038566932.1:c.3648G>A	XP_038422860.1:p.Met1216Ile	3760	3648	1216	M/I	atG/atA	.	-1	SNV	XP_038422860	UU_Cfam_GSD_1.0_ROSY.refSeq.ensformat.gtf.gz	.	-4.012000
chr20	45933580	C	T	1	T	missense_variant	MODERATE	MYO9B	Transcript	XM_038566933	protein_coding	23/41	.	XM_038566933.1:c.3573G>A	XP_038422861.1:p.Met1191Ile	3685	3573	1191	M/I	atG/atA	.	-1	SNV	XP_038422861	UU_Cfam_GSD_1.0_ROSY.refSeq.ensformat.gtf.gz	.	-4.012000
chr20	46971324	G	A	1	A	missense_variant	MODERATE	OR10H1	Transcript	XM_038565308	protein_coding	1/1	.	XM_038565308.1:c.706C>T	XP_038421236.1:p.His236Tyr	706	706	236	H/Y	Cac/Tac	.	-1	SNV	XP_038421236	UU_Cfam_GSD_1.0_ROSY.refSeq.ensformat.gtf.gz	.	5.429000
chr20	49785030	C	T	1	T	missense_variant	MODERATE	BEST2	Transcript	XM_038565316	protein_coding	8/11	.	XM_038565316.1:c.886G>A	XP_038421244.1:p.Ala296Thr	930	886	296	A/T	Gct/Act	.	-1	SNV	XP_038421244	UU_Cfam_GSD_1.0_ROSY.refSeq.ensformat.gtf.gz	.	8.301000
chr20	49785030	C	T	1	T	missense_variant	MODERATE	BEST2	Transcript	XM_038565317	protein_coding	7/10	.	XM_038565317.1:c.808G>A	XP_038421245.1:p.Ala270Thr	847	808	270	A/T	Gct/Act	.	-1	SNV	XP_038421245	UU_Cfam_GSD_1.0_ROSY.refSeq.ensformat.gtf.gz	.	8.301000
chr20	49785030	C	T	1	T	missense_variant	MODERATE	BEST2	Transcript	XM_038565318	protein_coding	6/9	.	XM_038565318.1:c.727G>A	XP_038421246.1:p.Ala243Thr	755	727	243	A/T	Gct/Act	.	-1	SNV	XP_038421246	UU_Cfam_GSD_1.0_ROSY.refSeq.ensformat.gtf.gz	.	8.301000
chr20	49785030	C	T	1	T	missense_variant	MODERATE	BEST2	Transcript	XM_038565319	protein_coding	7/10	.	XM_038565319.1:c.628G>A	XP_038421247.1:p.Ala210Thr	832	628	210	A/T	Gct/Act	.	-1	SNV	XP_038421247	UU_Cfam_GSD_1.0_ROSY.refSeq.ensformat.gtf.gz	.	8.301000
chr20	49785030	C	T	1	T	missense_variant	MODERATE	BEST2	Transcript	XM_038565320	protein_coding	6/9	.	XM_038565320.1:c.430G>A	XP_038421248.1:p.Ala144Thr	608	430	144	A/T	Gct/Act	.	-1	SNV	XP_038421248	UU_Cfam_GSD_1.0_ROSY.refSeq.ensformat.gtf.gz	.	8.301000
chr20	49946809	G	A	1	A	missense_variant	MODERATE	LOC119864608	Transcript	XM_038565380	protein_coding	6/8	.	XM_038565380.1:c.1450C>T	XP_038421308.1:p.Pro484Ser	1450	1450	484	P/S	Cca/Tca	.	-1	SNV	XP_038421308	UU_Cfam_GSD_1.0_ROSY.refSeq.ensformat.gtf.gz	.	0.021000
chr20	49949565	T	C	1	C	missense_variant	MODERATE	LOC119864608	Transcript	XM_038565380	protein_coding	3/8	.	XM_038565380.1:c.370A>G	XP_038421308.1:p.Lys124Glu	370	370	124	K/E	Aag/Gag	.	-1	SNV	XP_038421308	UU_Cfam_GSD_1.0_ROSY.refSeq.ensformat.gtf.gz	.	0.083000
chr20	50315422	C	T	1	T	missense_variant	MODERATE	ODAD3	Transcript	XM_038567211	protein_coding	1/13	.	XM_038567211.1:c.131C>T	XP_038423139.1:p.Ala44Val	293	131	44	A/V	gCc/gTc	.	1	SNV	XP_038423139	UU_Cfam_GSD_1.0_ROSY.refSeq.ensformat.gtf.gz	.	-0.503000
chr20	51013266	C	G	1	G	missense_variant	MODERATE	KRI1	Transcript	XM_038567307	protein_coding	12/19	.	XM_038567307.1:c.1090C>G	XP_038423235.1:p.Leu364Val	1132	1090	364	L/V	Ctg/Gtg	.	1	SNV	XP_038423235	UU_Cfam_GSD_1.0_ROSY.refSeq.ensformat.gtf.gz	.	0.943000
chr20	51013266	C	G	1	G	missense_variant	MODERATE	KRI1	Transcript	XM_038567308	protein_coding	12/19	.	XM_038567308.1:c.1087C>G	XP_038423236.1:p.Leu363Val	1129	1087	363	L/V	Ctg/Gtg	.	1	SNV	XP_038423236	UU_Cfam_GSD_1.0_ROSY.refSeq.ensformat.gtf.gz	.	0.943000
chr20	53654067	C	T	1	T	missense_variant	MODERATE	LOC611660	Transcript	XM_038565386	protein_coding	10/12	.	XM_038565386.1:c.1172G>A	XP_038421314.1:p.Gly391Asp	1338	1172	391	G/D	gGc/gAc	.	-1	SNV	XP_038421314	UU_Cfam_GSD_1.0_ROSY.refSeq.ensformat.gtf.gz	.	8.084000
chr22	32547028	G	GCCTCTCTTGGGTAGTTATGCTGTGCTTTTTTTT	1	CCTCTCTTGGGTAGTTATGCTGTGCTTTTTTTT	stop_gained&protein_altering_variant	HIGH	LOC119865141	Transcript	XM_038569376	protein_coding	1/3	.	XM_038569376.1:c.340_341insCCTCTCTTGGGTAGTTATGCTGTGCTTTTTTTT	XP_038425304.1:p.Val114delinsAlaSerLeuGlyTer	355-356	340-341	114	V/ASLG*LCCAFFF	gtc/gCCTCTCTTGGGTAGTTATGCTGTGCTTTTTTTTtc	.	1	insertion	XP_038425304	UU_Cfam_GSD_1.0_ROSY.refSeq.ensformat.gtf.gz	.	.
chr23	4388623	C	CGCCACTAACAATTTTGTCTTTAATAAGGGACTTGCAACAAAGCATT	1	GCCACTAACAATTTTGTCTTTAATAAGGGACTTGCAACAAAGCATT	frameshift_variant	HIGH	PDCD6IP	Transcript	XM_038570338	protein_coding	16/18	.	XM_038570338.1:c.2158_2159insCTAACAATTTTGTCTTTAATAAGGGACTTGCAACAAAGCATTGCCA	XP_038426266.1:p.Arg720ThrfsTer19	2240-2241	2154-2155	718-719	-/ATNNFVFNKGLATKHX	-/GCCACTAACAATTTTGTCTTTAATAAGGGACTTGCAACAAAGCATT	.	1	insertion	XP_038426266	UU_Cfam_GSD_1.0_ROSY.refSeq.ensformat.gtf.gz	4	.
chr23	4388623	C	CGCCACTAACAATTTTGTCTTTAATAAGGGACTTGCAACAAAGCATT	1	GCCACTAACAATTTTGTCTTTAATAAGGGACTTGCAACAAAGCATT	frameshift_variant	HIGH	PDCD6IP	Transcript	XM_038570339	protein_coding	16/18	.	XM_038570339.1:c.2143_2144insCTAACAATTTTGTCTTTAATAAGGGACTTGCAACAAAGCATTGCCA	XP_038426267.1:p.Arg715ThrfsTer19	2225-2226	2139-2140	713-714	-/ATNNFVFNKGLATKHX	-/GCCACTAACAATTTTGTCTTTAATAAGGGACTTGCAACAAAGCATT	.	1	insertion	XP_038426267	UU_Cfam_GSD_1.0_ROSY.refSeq.ensformat.gtf.gz	4	.
chr23	16030940	C	CGGCGGCGGCGGCTGGGGCTGGGGCTGG,CGGCGGCGGCGGCGGCTGGGGCTGGGGCTGGGGCTGGGGCTGG	1,1	GGCGGCGGCGGCTGGGGCTGGGGCTGG	inframe_insertion	MODERATE	RBMS3	Transcript	XM_038570628	protein_coding	2/19	.	XM_038570628.1:c.119_120insCCAGCCCCAGCCCCAGCCGCCGCCGCC	XP_038426556.1:p.Pro40_Pro41insGlnProGlnProGlnProProProPro	2073-2074	119-120	40	P/PQPQPQPPPP	ccg/ccCCAGCCCCAGCCCCAGCCGCCGCCGCCg	.	-1	insertion	XP_038426556	UU_Cfam_GSD_1.0_ROSY.refSeq.ensformat.gtf.gz	.	.
chr23	16030940	C	CGGCGGCGGCGGCTGGGGCTGGGGCTGG,CGGCGGCGGCGGCGGCTGGGGCTGGGGCTGGGGCTGGGGCTGG	1,1	GGCGGCGGCGGCGGCTGGGGCTGGGGCTGGGGCTGGGGCTGG	inframe_insertion	MODERATE	RBMS3	Transcript	XM_038570628	protein_coding	2/19	.	XM_038570628.1:c.119_120insCCAGCCCCAGCCCCAGCCCCAGCCCCAGCCGCCGCCGCCGCC	XP_038426556.1:p.Pro40_Pro41insGlnProGlnProGlnProGlnProGlnProProProProPro	2073-2074	119-120	40	P/PQPQPQPQPQPPPPP	ccg/ccCCAGCCCCAGCCCCAGCCCCAGCCCCAGCCGCCGCCGCCGCCg	.	-1	insertion	XP_038426556	UU_Cfam_GSD_1.0_ROSY.refSeq.ensformat.gtf.gz	.	.
chr23	16030940	C	CGGCGGCGGCGGCTGGGGCTGGGGCTGG,CGGCGGCGGCGGCGGCTGGGGCTGGGGCTGGGGCTGGGGCTGG	1,1	GGCGGCGGCGGCTGGGGCTGGGGCTGG	inframe_insertion	MODERATE	RBMS3	Transcript	XM_038570629	protein_coding	2/19	.	XM_038570629.1:c.119_120insCCAGCCCCAGCCCCAGCCGCCGCCGCC	XP_038426557.1:p.Pro40_Pro41insGlnProGlnProGlnProProProPro	225-226	119-120	40	P/PQPQPQPPPP	ccg/ccCCAGCCCCAGCCCCAGCCGCCGCCGCCg	.	-1	insertion	XP_038426557	UU_Cfam_GSD_1.0_ROSY.refSeq.ensformat.gtf.gz	.	.
chr23	16030940	C	CGGCGGCGGCGGCTGGGGCTGGGGCTGG,CGGCGGCGGCGGCGGCTGGGGCTGGGGCTGGGGCTGGGGCTGG	1,1	GGCGGCGGCGGCGGCTGGGGCTGGGGCTGGGGCTGGGGCTGG	inframe_insertion	MODERATE	RBMS3	Transcript	XM_038570629	protein_coding	2/19	.	XM_038570629.1:c.119_120insCCAGCCCCAGCCCCAGCCCCAGCCCCAGCCGCCGCCGCCGCC	XP_038426557.1:p.Pro40_Pro41insGlnProGlnProGlnProGlnProGlnProProProProPro	225-226	119-120	40	P/PQPQPQPQPQPPPPP	ccg/ccCCAGCCCCAGCCCCAGCCCCAGCCCCAGCCGCCGCCGCCGCCg	.	-1	insertion	XP_038426557	UU_Cfam_GSD_1.0_ROSY.refSeq.ensformat.gtf.gz	.	.
chr23	16030940	C	CGGCGGCGGCGGCTGGGGCTGGGGCTGG,CGGCGGCGGCGGCGGCTGGGGCTGGGGCTGGGGCTGGGGCTGG	1,1	GGCGGCGGCGGCTGGGGCTGGGGCTGG	inframe_insertion	MODERATE	RBMS3	Transcript	XM_038570630	protein_coding	2/19	.	XM_038570630.1:c.119_120insCCAGCCCCAGCCCCAGCCGCCGCCGCC	XP_038426558.1:p.Pro40_Pro41insGlnProGlnProGlnProProProPro	2073-2074	119-120	40	P/PQPQPQPPPP	ccg/ccCCAGCCCCAGCCCCAGCCGCCGCCGCCg	.	-1	insertion	XP_038426558	UU_Cfam_GSD_1.0_ROSY.refSeq.ensformat.gtf.gz	.	.
chr23	16030940	C	CGGCGGCGGCGGCTGGGGCTGGGGCTGG,CGGCGGCGGCGGCGGCTGGGGCTGGGGCTGGGGCTGGGGCTGG	1,1	GGCGGCGGCGGCGGCTGGGGCTGGGGCTGGGGCTGGGGCTGG	inframe_insertion	MODERATE	RBMS3	Transcript	XM_038570630	protein_coding	2/19	.	XM_038570630.1:c.119_120insCCAGCCCCAGCCCCAGCCCCAGCCCCAGCCGCCGCCGCCGCC	XP_038426558.1:p.Pro40_Pro41insGlnProGlnProGlnProGlnProGlnProProProProPro	2073-2074	119-120	40	P/PQPQPQPQPQPPPPP	ccg/ccCCAGCCCCAGCCCCAGCCCCAGCCCCAGCCGCCGCCGCCGCCg	.	-1	insertion	XP_038426558	UU_Cfam_GSD_1.0_ROSY.refSeq.ensformat.gtf.gz	.	.
chr23	16030940	C	CGGCGGCGGCGGCTGGGGCTGGGGCTGG,CGGCGGCGGCGGCGGCTGGGGCTGGGGCTGGGGCTGGGGCTGG	1,1	GGCGGCGGCGGCTGGGGCTGGGGCTGG	inframe_insertion	MODERATE	RBMS3	Transcript	XM_038570631	protein_coding	2/18	.	XM_038570631.1:c.119_120insCCAGCCCCAGCCCCAGCCGCCGCCGCC	XP_038426559.1:p.Pro40_Pro41insGlnProGlnProGlnProProProPro	2076-2077	119-120	40	P/PQPQPQPPPP	ccg/ccCCAGCCCCAGCCCCAGCCGCCGCCGCCg	.	-1	insertion	XP_038426559	UU_Cfam_GSD_1.0_ROSY.refSeq.ensformat.gtf.gz	.	.
chr23	16030940	C	CGGCGGCGGCGGCTGGGGCTGGGGCTGG,CGGCGGCGGCGGCGGCTGGGGCTGGGGCTGGGGCTGGGGCTGG	1,1	GGCGGCGGCGGCGGCTGGGGCTGGGGCTGGGGCTGGGGCTGG	inframe_insertion	MODERATE	RBMS3	Transcript	XM_038570631	protein_coding	2/18	.	XM_038570631.1:c.119_120insCCAGCCCCAGCCCCAGCCCCAGCCCCAGCCGCCGCCGCCGCC	XP_038426559.1:p.Pro40_Pro41insGlnProGlnProGlnProGlnProGlnProProProProPro	2076-2077	119-120	40	P/PQPQPQPQPQPPPPP	ccg/ccCCAGCCCCAGCCCCAGCCCCAGCCCCAGCCGCCGCCGCCGCCg	.	-1	insertion	XP_038426559	UU_Cfam_GSD_1.0_ROSY.refSeq.ensformat.gtf.gz	.	.
chr23	16030940	C	CGGCGGCGGCGGCTGGGGCTGGGGCTGG,CGGCGGCGGCGGCGGCTGGGGCTGGGGCTGGGGCTGGGGCTGG	1,1	GGCGGCGGCGGCTGGGGCTGGGGCTGG	inframe_insertion	MODERATE	RBMS3	Transcript	XM_038570633	protein_coding	2/18	.	XM_038570633.1:c.119_120insCCAGCCCCAGCCCCAGCCGCCGCCGCC	XP_038426561.1:p.Pro40_Pro41insGlnProGlnProGlnProProProPro	2069-2070	119-120	40	P/PQPQPQPPPP	ccg/ccCCAGCCCCAGCCCCAGCCGCCGCCGCCg	.	-1	insertion	XP_038426561	UU_Cfam_GSD_1.0_ROSY.refSeq.ensformat.gtf.gz	.	.
chr23	16030940	C	CGGCGGCGGCGGCTGGGGCTGGGGCTGG,CGGCGGCGGCGGCGGCTGGGGCTGGGGCTGGGGCTGGGGCTGG	1,1	GGCGGCGGCGGCGGCTGGGGCTGGGGCTGGGGCTGGGGCTGG	inframe_insertion	MODERATE	RBMS3	Transcript	XM_038570633	protein_coding	2/18	.	XM_038570633.1:c.119_120insCCAGCCCCAGCCCCAGCCCCAGCCCCAGCCGCCGCCGCCGCC	XP_038426561.1:p.Pro40_Pro41insGlnProGlnProGlnProGlnProGlnProProProProPro	2069-2070	119-120	40	P/PQPQPQPQPQPPPPP	ccg/ccCCAGCCCCAGCCCCAGCCCCAGCCCCAGCCGCCGCCGCCGCCg	.	-1	insertion	XP_038426561	UU_Cfam_GSD_1.0_ROSY.refSeq.ensformat.gtf.gz	.	.
chr23	16030940	C	CGGCGGCGGCGGCTGGGGCTGGGGCTGG,CGGCGGCGGCGGCGGCTGGGGCTGGGGCTGGGGCTGGGGCTGG	1,1	GGCGGCGGCGGCTGGGGCTGGGGCTGG	inframe_insertion	MODERATE	RBMS3	Transcript	XM_038570634	protein_coding	2/18	.	XM_038570634.1:c.119_120insCCAGCCCCAGCCCCAGCCGCCGCCGCC	XP_038426562.1:p.Pro40_Pro41insGlnProGlnProGlnProProProPro	2069-2070	119-120	40	P/PQPQPQPPPP	ccg/ccCCAGCCCCAGCCCCAGCCGCCGCCGCCg	.	-1	insertion	XP_038426562	UU_Cfam_GSD_1.0_ROSY.refSeq.ensformat.gtf.gz	.	.
chr23	16030940	C	CGGCGGCGGCGGCTGGGGCTGGGGCTGG,CGGCGGCGGCGGCGGCTGGGGCTGGGGCTGGGGCTGGGGCTGG	1,1	GGCGGCGGCGGCGGCTGGGGCTGGGGCTGGGGCTGGGGCTGG	inframe_insertion	MODERATE	RBMS3	Transcript	XM_038570634	protein_coding	2/18	.	XM_038570634.1:c.119_120insCCAGCCCCAGCCCCAGCCCCAGCCCCAGCCGCCGCCGCCGCC	XP_038426562.1:p.Pro40_Pro41insGlnProGlnProGlnProGlnProGlnProProProProPro	2069-2070	119-120	40	P/PQPQPQPQPQPPPPP	ccg/ccCCAGCCCCAGCCCCAGCCCCAGCCCCAGCCGCCGCCGCCGCCg	.	-1	insertion	XP_038426562	UU_Cfam_GSD_1.0_ROSY.refSeq.ensformat.gtf.gz	.	.
chr23	16030940	C	CGGCGGCGGCGGCTGGGGCTGGGGCTGG,CGGCGGCGGCGGCGGCTGGGGCTGGGGCTGGGGCTGGGGCTGG	1,1	GGCGGCGGCGGCTGGGGCTGGGGCTGG	inframe_insertion	MODERATE	RBMS3	Transcript	XM_038570635	protein_coding	2/17	.	XM_038570635.1:c.119_120insCCAGCCCCAGCCCCAGCCGCCGCCGCC	XP_038426563.1:p.Pro40_Pro41insGlnProGlnProGlnProProProPro	2072-2073	119-120	40	P/PQPQPQPPPP	ccg/ccCCAGCCCCAGCCCCAGCCGCCGCCGCCg	.	-1	insertion	XP_038426563	UU_Cfam_GSD_1.0_ROSY.refSeq.ensformat.gtf.gz	.	.
chr23	16030940	C	CGGCGGCGGCGGCTGGGGCTGGGGCTGG,CGGCGGCGGCGGCGGCTGGGGCTGGGGCTGGGGCTGGGGCTGG	1,1	GGCGGCGGCGGCGGCTGGGGCTGGGGCTGGGGCTGGGGCTGG	inframe_insertion	MODERATE	RBMS3	Transcript	XM_038570635	protein_coding	2/17	.	XM_038570635.1:c.119_120insCCAGCCCCAGCCCCAGCCCCAGCCCCAGCCGCCGCCGCCGCC	XP_038426563.1:p.Pro40_Pro41insGlnProGlnProGlnProGlnProGlnProProProProPro	2072-2073	119-120	40	P/PQPQPQPQPQPPPPP	ccg/ccCCAGCCCCAGCCCCAGCCCCAGCCCCAGCCGCCGCCGCCGCCg	.	-1	insertion	XP_038426563	UU_Cfam_GSD_1.0_ROSY.refSeq.ensformat.gtf.gz	.	.
chr23	16030940	C	CGGCGGCGGCGGCTGGGGCTGGGGCTGG,CGGCGGCGGCGGCGGCTGGGGCTGGGGCTGGGGCTGGGGCTGG	1,1	GGCGGCGGCGGCTGGGGCTGGGGCTGG	inframe_insertion	MODERATE	RBMS3	Transcript	XM_038570636	protein_coding	2/18	.	XM_038570636.1:c.119_120insCCAGCCCCAGCCCCAGCCGCCGCCGCC	XP_038426564.1:p.Pro40_Pro41insGlnProGlnProGlnProProProPro	2076-2077	119-120	40	P/PQPQPQPPPP	ccg/ccCCAGCCCCAGCCCCAGCCGCCGCCGCCg	.	-1	insertion	XP_038426564	UU_Cfam_GSD_1.0_ROSY.refSeq.ensformat.gtf.gz	.	.
chr23	16030940	C	CGGCGGCGGCGGCTGGGGCTGGGGCTGG,CGGCGGCGGCGGCGGCTGGGGCTGGGGCTGGGGCTGGGGCTGG	1,1	GGCGGCGGCGGCGGCTGGGGCTGGGGCTGGGGCTGGGGCTGG	inframe_insertion	MODERATE	RBMS3	Transcript	XM_038570636	protein_coding	2/18	.	XM_038570636.1:c.119_120insCCAGCCCCAGCCCCAGCCCCAGCCCCAGCCGCCGCCGCCGCC	XP_038426564.1:p.Pro40_Pro41insGlnProGlnProGlnProGlnProGlnProProProProPro	2076-2077	119-120	40	P/PQPQPQPQPQPPPPP	ccg/ccCCAGCCCCAGCCCCAGCCCCAGCCCCAGCCGCCGCCGCCGCCg	.	-1	insertion	XP_038426564	UU_Cfam_GSD_1.0_ROSY.refSeq.ensformat.gtf.gz	.	.
chr23	16030940	C	CGGCGGCGGCGGCTGGGGCTGGGGCTGG,CGGCGGCGGCGGCGGCTGGGGCTGGGGCTGGGGCTGGGGCTGG	1,1	GGCGGCGGCGGCTGGGGCTGGGGCTGG	inframe_insertion	MODERATE	RBMS3	Transcript	XM_038570637	protein_coding	2/16	.	XM_038570637.1:c.119_120insCCAGCCCCAGCCCCAGCCGCCGCCGCC	XP_038426565.1:p.Pro40_Pro41insGlnProGlnProGlnProProProPro	2074-2075	119-120	40	P/PQPQPQPPPP	ccg/ccCCAGCCCCAGCCCCAGCCGCCGCCGCCg	.	-1	insertion	XP_038426565	UU_Cfam_GSD_1.0_ROSY.refSeq.ensformat.gtf.gz	.	.
chr23	16030940	C	CGGCGGCGGCGGCTGGGGCTGGGGCTGG,CGGCGGCGGCGGCGGCTGGGGCTGGGGCTGGGGCTGGGGCTGG	1,1	GGCGGCGGCGGCGGCTGGGGCTGGGGCTGGGGCTGGGGCTGG	inframe_insertion	MODERATE	RBMS3	Transcript	XM_038570637	protein_coding	2/16	.	XM_038570637.1:c.119_120insCCAGCCCCAGCCCCAGCCCCAGCCCCAGCCGCCGCCGCCGCC	XP_038426565.1:p.Pro40_Pro41insGlnProGlnProGlnProGlnProGlnProProProProPro	2074-2075	119-120	40	P/PQPQPQPQPQPPPPP	ccg/ccCCAGCCCCAGCCCCAGCCCCAGCCCCAGCCGCCGCCGCCGCCg	.	-1	insertion	XP_038426565	UU_Cfam_GSD_1.0_ROSY.refSeq.ensformat.gtf.gz	.	.
chr23	16030940	C	CGGCGGCGGCGGCTGGGGCTGGGGCTGG,CGGCGGCGGCGGCGGCTGGGGCTGGGGCTGGGGCTGGGGCTGG	1,1	GGCGGCGGCGGCTGGGGCTGGGGCTGG	inframe_insertion	MODERATE	RBMS3	Transcript	XM_038570648	protein_coding	2/17	.	XM_038570648.1:c.119_120insCCAGCCCCAGCCCCAGCCGCCGCCGCC	XP_038426576.1:p.Pro40_Pro41insGlnProGlnProGlnProProProPro	2072-2073	119-120	40	P/PQPQPQPPPP	ccg/ccCCAGCCCCAGCCCCAGCCGCCGCCGCCg	.	-1	insertion	XP_038426576	UU_Cfam_GSD_1.0_ROSY.refSeq.ensformat.gtf.gz	.	.
chr23	16030940	C	CGGCGGCGGCGGCTGGGGCTGGGGCTGG,CGGCGGCGGCGGCGGCTGGGGCTGGGGCTGGGGCTGGGGCTGG	1,1	GGCGGCGGCGGCGGCTGGGGCTGGGGCTGGGGCTGGGGCTGG	inframe_insertion	MODERATE	RBMS3	Transcript	XM_038570648	protein_coding	2/17	.	XM_038570648.1:c.119_120insCCAGCCCCAGCCCCAGCCCCAGCCCCAGCCGCCGCCGCCGCC	XP_038426576.1:p.Pro40_Pro41insGlnProGlnProGlnProGlnProGlnProProProProPro	2072-2073	119-120	40	P/PQPQPQPQPQPPPPP	ccg/ccCCAGCCCCAGCCCCAGCCCCAGCCCCAGCCGCCGCCGCCGCCg	.	-1	insertion	XP_038426576	UU_Cfam_GSD_1.0_ROSY.refSeq.ensformat.gtf.gz	.	.
chr23	48054367	C	G	1	G	missense_variant	MODERATE	LOC119877426	Transcript	XM_038570205	protein_coding	1/5	.	XM_038570205.1:c.67G>C	XP_038426133.1:p.Ala23Pro	67	67	23	A/P	Gcg/Ccg	.	-1	SNV	XP_038426133	UU_Cfam_GSD_1.0_ROSY.refSeq.ensformat.gtf.gz	.	1.324000
chr23	51280187	C	T	1	T	missense_variant	MODERATE	LOC119877427	Transcript	XM_038570207	protein_coding	2/3	.	XM_038570207.1:c.226C>T	XP_038426135.1:p.His76Tyr	226	226	76	H/Y	Cac/Tac	.	1	SNV	XP_038426135	UU_Cfam_GSD_1.0_ROSY.refSeq.ensformat.gtf.gz	.	0.511000
chr24	417839	C	T	1	T	missense_variant	MODERATE	LOC100686146	Transcript	XM_038572975	protein_coding	2/3	.	XM_038572975.1:c.1145G>A	XP_038428903.1:p.Arg382Gln	1145	1145	382	R/Q	cGg/cAg	.	-1	SNV	XP_038428903	UU_Cfam_GSD_1.0_ROSY.refSeq.ensformat.gtf.gz	.	4.797000
chr24	13163835	C	CGGAGGGAGGCGGCGGGACCGGGCGGGGGGGCGG	2	GGAGGGAGGCGGCGGGACCGGGCGGGGGGGCGG	inframe_insertion	MODERATE	LOC119865624	Transcript	XM_038571631	protein_coding	2/2	.	XM_038571631.1:c.396_397insAGGCGGCGGGACCGGGCGGGGGGGCGGGGAGGG	XP_038427559.1:p.Gly132_Pro133insArgArgArgAspArgAlaGlyGlyArgGlyGly	913-914	390-391	130-131	-/GGRRRDRAGGR	-/GGAGGGAGGCGGCGGGACCGGGCGGGGGGGCGG	.	1	insertion	XP_038427559	UU_Cfam_GSD_1.0_ROSY.refSeq.ensformat.gtf.gz	6	.
chr24	36544869	G	T	1	T	splice_donor_variant	HIGH	DDX27	Transcript	XM_038572567	protein_coding	.	12/21	XM_038572567.1:c.1456+1G>T	.	.	.	.	.	.	.	1	SNV	XP_038428495	UU_Cfam_GSD_1.0_ROSY.refSeq.ensformat.gtf.gz	.	-0.021000
chr24	48006544	C	G	1	G	missense_variant	MODERATE	HELZ2	Transcript	XM_038572876	protein_coding	4/21	.	XM_038572876.1:c.1302G>C	XP_038428804.1:p.Lys434Asn	1461	1302	434	K/N	aaG/aaC	.	-1	SNV	XP_038428804	UU_Cfam_GSD_1.0_ROSY.refSeq.ensformat.gtf.gz	.	-0.450000
chr25	29925228	G	GATCTCCAAGAGGCTT	1	ATCTCCAAGAGGCTT	protein_altering_variant&splice_region_variant	MODERATE	PBK	Transcript	XM_038573736	protein_coding	.	.	XM_038573736.1:c.58_58+1insATCTCCAAGAGGCTT	XP_038429664.1:p.Ala20delinsAspLeuGlnGluAlaSer	198-199	58-59	20	A/DLQEAS	gca/gATCTCCAAGAGGCTTca	.	1	insertion	XP_038429664	UU_Cfam_GSD_1.0_ROSY.refSeq.ensformat.gtf.gz	.	.
chr25	29925228	G	GATCTCCAAGAGGCTT	1	ATCTCCAAGAGGCTT	protein_altering_variant&splice_region_variant	MODERATE	PBK	Transcript	XM_038573737	protein_coding	.	.	XM_038573737.1:c.58_58+1insATCTCCAAGAGGCTT	XP_038429665.1:p.Ala20delinsAspLeuGlnGluAlaSer	131-132	58-59	20	A/DLQEAS	gca/gATCTCCAAGAGGCTTca	.	1	insertion	XP_038429665	UU_Cfam_GSD_1.0_ROSY.refSeq.ensformat.gtf.gz	.	.
chr25	50267305	T	C	1	C	missense_variant	MODERATE	OR6B2C	Transcript	NM_001388864	protein_coding	1/1	.	NM_001388864.1:c.28A>G	NP_001375793.1:p.Ser10Gly	28	28	10	S/G	Agc/Ggc	.	-1	SNV	NP_001375793	UU_Cfam_GSD_1.0_ROSY.refSeq.ensformat.gtf.gz	.	0.381000
chr25	50468924	G	T	1	T	missense_variant	MODERATE	OR9S11	Transcript	NM_001389080	protein_coding	1/1	.	NM_001389080.1:c.467G>T	NP_001376009.1:p.Gly156Val	467	467	156	G/V	gGa/gTa	.	1	SNV	NP_001376009	UU_Cfam_GSD_1.0_ROSY.refSeq.ensformat.gtf.gz	.	.
chr25	50822435	G	GCAGGCAGCCAGGATGCAGGGGTCGGGCAGCCAGGGTGCAGAAGTGGGGCAGCCAGGTGCAGGGGT	2	CAGGCAGCCAGGATGCAGGGGTCGGGCAGCCAGGGTGCAGAAGTGGGGCAGCCAGGTGCAGGGGT	frameshift_variant	HIGH	ANKMY1	Transcript	XM_038574402	protein_coding	17/17	.	XM_038574402.1:c.3007_3008insACCCCTGCACCTGGCTGCCCCACTTCTGCACCCTGGCTGCCCGACCCCTGCATCCTGGCTGCCTG	XP_038430330.1:p.Ala1003AspfsTer255	3125-3126	3007-3008	1003	A/DPCTWLPHFCTLAARPLHPGCLX	gcc/gACCCCTGCACCTGGCTGCCCCACTTCTGCACCCTGGCTGCCCGACCCCTGCATCCTGGCTGCCTGcc	.	-1	insertion	XP_038430330	UU_Cfam_GSD_1.0_ROSY.refSeq.ensformat.gtf.gz	.	.
chr26	38247	G	GGCTCTTGAGGCCACCAGGGCAGAGGGAGGGAGGTGGTGGATTCCTGGACAAGGACAGTGAAGAGGTGGTTACCACCCGTTGGCGAACCTCTCTGGGGAAGTTCCA	2	GCTCTTGAGGCCACCAGGGCAGAGGGAGGGAGGTGGTGGATTCCTGGACAAGGACAGTGAAGAGGTGGTTACCACCCGTTGGCGAACCTCTCTGGGGAAGTTCCA	inframe_insertion	MODERATE	ANHX	Transcript	XM_038574538	protein_coding	4/10	.	XM_038574538.1:c.420_421insTGGAACTTCCCCAGAGAGGTTCGCCAACGGGTGGTAACCACCTCTTCACTGTCCTTGTCCAGGAATCCACCACCTCCCTCCCTCTGCCCTGGTGGCCTCAAGAGC	XP_038430466.1:p.Ser140_Arg141insTrpAsnPheProArgGluValArgGlnArgValValThrThrSerSerLeuSerLeuSerArgAsnProProProProSerLeuCysProGlyGlyLeuLysSer	537-538	420-421	140-141	-/WNFPREVRQRVVTTSSLSLSRNPPPPSLCPGGLKS	-/TGGAACTTCCCCAGAGAGGTTCGCCAACGGGTGGTAACCACCTCTTCACTGTCCTTGTCCAGGAATCCACCACCTCCCTCCCTCTGCCCTGGTGGCCTCAAGAGC	.	-1	insertion	XP_038430466	UU_Cfam_GSD_1.0_ROSY.refSeq.ensformat.gtf.gz	.	.
chr26	38247	G	GGCTCTTGAGGCCACCAGGGCAGAGGGAGGGAGGTGGTGGATTCCTGGACAAGGACAGTGAAGAGGTGGTTACCACCCGTTGGCGAACCTCTCTGGGGAAGTTCCA	2	GCTCTTGAGGCCACCAGGGCAGAGGGAGGGAGGTGGTGGATTCCTGGACAAGGACAGTGAAGAGGTGGTTACCACCCGTTGGCGAACCTCTCTGGGGAAGTTCCA	inframe_insertion	MODERATE	ANHX	Transcript	XM_038574539	protein_coding	4/11	.	XM_038574539.1:c.420_421insTGGAACTTCCCCAGAGAGGTTCGCCAACGGGTGGTAACCACCTCTTCACTGTCCTTGTCCAGGAATCCACCACCTCCCTCCCTCTGCCCTGGTGGCCTCAAGAGC	XP_038430467.1:p.Ser140_Arg141insTrpAsnPheProArgGluValArgGlnArgValValThrThrSerSerLeuSerLeuSerArgAsnProProProProSerLeuCysProGlyGlyLeuLysSer	537-538	420-421	140-141	-/WNFPREVRQRVVTTSSLSLSRNPPPPSLCPGGLKS	-/TGGAACTTCCCCAGAGAGGTTCGCCAACGGGTGGTAACCACCTCTTCACTGTCCTTGTCCAGGAATCCACCACCTCCCTCCCTCTGCCCTGGTGGCCTCAAGAGC	.	-1	insertion	XP_038430467	UU_Cfam_GSD_1.0_ROSY.refSeq.ensformat.gtf.gz	.	.
chr26	38247	G	GGCTCTTGAGGCCACCAGGGCAGAGGGAGGGAGGTGGTGGATTCCTGGACAAGGACAGTGAAGAGGTGGTTACCACCCGTTGGCGAACCTCTCTGGGGAAGTTCCA	2	GCTCTTGAGGCCACCAGGGCAGAGGGAGGGAGGTGGTGGATTCCTGGACAAGGACAGTGAAGAGGTGGTTACCACCCGTTGGCGAACCTCTCTGGGGAAGTTCCA	inframe_insertion	MODERATE	ANHX	Transcript	XM_038574540	protein_coding	4/8	.	XM_038574540.1:c.420_421insTGGAACTTCCCCAGAGAGGTTCGCCAACGGGTGGTAACCACCTCTTCACTGTCCTTGTCCAGGAATCCACCACCTCCCTCCCTCTGCCCTGGTGGCCTCAAGAGC	XP_038430468.1:p.Ser140_Arg141insTrpAsnPheProArgGluValArgGlnArgValValThrThrSerSerLeuSerLeuSerArgAsnProProProProSerLeuCysProGlyGlyLeuLysSer	537-538	420-421	140-141	-/WNFPREVRQRVVTTSSLSLSRNPPPPSLCPGGLKS	-/TGGAACTTCCCCAGAGAGGTTCGCCAACGGGTGGTAACCACCTCTTCACTGTCCTTGTCCAGGAATCCACCACCTCCCTCCCTCTGCCCTGGTGGCCTCAAGAGC	.	-1	insertion	XP_038430468	UU_Cfam_GSD_1.0_ROSY.refSeq.ensformat.gtf.gz	.	.
chr26	14781185	C	T	1	T	missense_variant	MODERATE	WSB2	Transcript	XM_038575254	protein_coding	3/9	.	XM_038575254.1:c.430G>A	XP_038431182.1:p.Gly144Arg	1009	430	144	G/R	Ggg/Agg	.	-1	SNV	XP_038431182	UU_Cfam_GSD_1.0_ROSY.refSeq.ensformat.gtf.gz	.	8.457000
chr26	14781185	C	T	1	T	missense_variant	MODERATE	WSB2	Transcript	XM_038575255	protein_coding	3/9	.	XM_038575255.1:c.421G>A	XP_038431183.1:p.Gly141Arg	458	421	141	G/R	Ggg/Agg	.	-1	SNV	XP_038431183	UU_Cfam_GSD_1.0_ROSY.refSeq.ensformat.gtf.gz	.	8.457000
chr26	14781185	C	T	1	T	missense_variant	MODERATE	WSB2	Transcript	XM_038575256	protein_coding	3/9	.	XM_038575256.1:c.397G>A	XP_038431184.1:p.Gly133Arg	490	397	133	G/R	Ggg/Agg	.	-1	SNV	XP_038431184	UU_Cfam_GSD_1.0_ROSY.refSeq.ensformat.gtf.gz	.	8.457000
chr27	2213039	G	C	1	C	missense_variant	MODERATE	ADIPOR2	Transcript	XM_038576321	protein_coding	4/8	.	XM_038576321.1:c.388C>G	XP_038432249.1:p.Pro130Ala	657	388	130	P/A	Cct/Gct	.	-1	SNV	XP_038432249	UU_Cfam_GSD_1.0_ROSY.refSeq.ensformat.gtf.gz	.	8.479000
chr27	2213039	G	C	1	C	missense_variant	MODERATE	ADIPOR2	Transcript	XM_038576322	protein_coding	5/9	.	XM_038576322.1:c.388C>G	XP_038432250.1:p.Pro130Ala	662	388	130	P/A	Cct/Gct	.	-1	SNV	XP_038432250	UU_Cfam_GSD_1.0_ROSY.refSeq.ensformat.gtf.gz	.	8.479000
chr27	2213039	G	C	1	C	missense_variant	MODERATE	ADIPOR2	Transcript	XM_038576323	protein_coding	4/8	.	XM_038576323.1:c.388C>G	XP_038432251.1:p.Pro130Ala	711	388	130	P/A	Cct/Gct	.	-1	SNV	XP_038432251	UU_Cfam_GSD_1.0_ROSY.refSeq.ensformat.gtf.gz	.	8.479000
chr27	2213039	G	C	1	C	missense_variant	MODERATE	ADIPOR2	Transcript	XM_038576324	protein_coding	5/9	.	XM_038576324.1:c.388C>G	XP_038432252.1:p.Pro130Ala	500	388	130	P/A	Cct/Gct	.	-1	SNV	XP_038432252	UU_Cfam_GSD_1.0_ROSY.refSeq.ensformat.gtf.gz	.	8.479000
chr27	2213039	G	C	1	C	missense_variant	MODERATE	ADIPOR2	Transcript	XM_038576325	protein_coding	4/8	.	XM_038576325.1:c.388C>G	XP_038432253.1:p.Pro130Ala	584	388	130	P/A	Cct/Gct	.	-1	SNV	XP_038432253	UU_Cfam_GSD_1.0_ROSY.refSeq.ensformat.gtf.gz	.	8.479000
chr27	2213039	G	C	1	C	missense_variant	MODERATE	ADIPOR2	Transcript	XM_038576326	protein_coding	4/8	.	XM_038576326.1:c.388C>G	XP_038432254.1:p.Pro130Ala	519	388	130	P/A	Cct/Gct	.	-1	SNV	XP_038432254	UU_Cfam_GSD_1.0_ROSY.refSeq.ensformat.gtf.gz	.	8.479000
chr27	2213039	G	C	1	C	missense_variant	MODERATE	ADIPOR2	Transcript	XM_038576327	protein_coding	4/8	.	XM_038576327.1:c.388C>G	XP_038432255.1:p.Pro130Ala	722	388	130	P/A	Cct/Gct	.	-1	SNV	XP_038432255	UU_Cfam_GSD_1.0_ROSY.refSeq.ensformat.gtf.gz	.	8.479000
chr27	2213039	G	C	1	C	missense_variant	MODERATE	ADIPOR2	Transcript	XM_038576328	protein_coding	3/7	.	XM_038576328.1:c.232C>G	XP_038432256.1:p.Pro78Ala	348	232	78	P/A	Cct/Gct	.	-1	SNV	XP_038432256	UU_Cfam_GSD_1.0_ROSY.refSeq.ensformat.gtf.gz	.	8.479000
chr27	12573155	T	TCC	2	CC	frameshift_variant	HIGH	LOC119866452	Transcript	XM_038577907	protein_coding	2/3	.	XM_038577907.1:c.540_541insGG	XP_038433835.1:p.Thr181GlyfsTer83	598-599	540-541	180-181	-/X	-/GG	.	-1	insertion	XP_038433835	UU_Cfam_GSD_1.0_ROSY.refSeq.ensformat.gtf.gz	.	.
chr27	36372844	G	A	1	A	missense_variant	MODERATE	LOC119866336	Transcript	XM_038577407	protein_coding	1/1	.	XM_038577407.1:c.32C>T	XP_038433335.1:p.Pro11Leu	993	32	11	P/L	cCt/cTt	.	-1	SNV	XP_038433335	UU_Cfam_GSD_1.0_ROSY.refSeq.ensformat.gtf.gz	.	0.615000
chr28	11040135	T	TGAGCCACCAGAGCCACCCAAGCCATCAGAGCTACCCAAGCCATCCGAGCCACCCAAGCCACCA	2	GAGCCACCAGAGCCACCCAAGCCATCAGAGCTACCCAAGCCATCCGAGCCACCCAAGCCACCA	inframe_insertion	MODERATE	C28H10orf62	Transcript	XM_038578436	protein_coding	1/1	.	XM_038578436.1:c.672_673insCAGAGCCACCCAAGCCATCAGAGCTACCCAAGCCATCCGAGCCACCCAAGCCACCAGAGCCAC	XP_038434364.1:p.His224_Ser225insGlnSerHisProSerHisGlnSerTyrProSerHisProSerHisProSerHisGlnSerHis	1291-1292	665-666	222	L/LSHQSHPSHQSYPSHPSHPSHQ	ctg/ctGAGCCACCAGAGCCACCCAAGCCATCAGAGCTACCCAAGCCATCCGAGCCACCCAAGCCACCAg	.	1	insertion	XP_038434364	UU_Cfam_GSD_1.0_ROSY.refSeq.ensformat.gtf.gz	7	.
chr28	31972582	C	G	1	G	missense_variant	MODERATE	ATE1	Transcript	XM_038578978	protein_coding	5/12	.	XM_038578978.1:c.537G>C	XP_038434906.1:p.Lys179Asn	618	537	179	K/N	aaG/aaC	.	-1	SNV	XP_038434906	UU_Cfam_GSD_1.0_ROSY.refSeq.ensformat.gtf.gz	.	0.618000
chr28	31972582	C	G	1	G	missense_variant	MODERATE	ATE1	Transcript	XM_038578979	protein_coding	5/12	.	XM_038578979.1:c.537G>C	XP_038434907.1:p.Lys179Asn	618	537	179	K/N	aaG/aaC	.	-1	SNV	XP_038434907	UU_Cfam_GSD_1.0_ROSY.refSeq.ensformat.gtf.gz	.	0.618000
chr28	31972582	C	G	1	G	missense_variant	MODERATE	ATE1	Transcript	XM_038578980	protein_coding	5/12	.	XM_038578980.1:c.516G>C	XP_038434908.1:p.Lys172Asn	581	516	172	K/N	aaG/aaC	.	-1	SNV	XP_038434908	UU_Cfam_GSD_1.0_ROSY.refSeq.ensformat.gtf.gz	.	0.618000
chr28	31972582	C	G	1	G	missense_variant	MODERATE	ATE1	Transcript	XM_038578981	protein_coding	5/12	.	XM_038578981.1:c.516G>C	XP_038434909.1:p.Lys172Asn	581	516	172	K/N	aaG/aaC	.	-1	SNV	XP_038434909	UU_Cfam_GSD_1.0_ROSY.refSeq.ensformat.gtf.gz	.	0.618000
chr28	31972582	C	G	1	G	missense_variant	MODERATE	ATE1	Transcript	XM_038578982	protein_coding	6/13	.	XM_038578982.1:c.507G>C	XP_038434910.1:p.Lys169Asn	641	507	169	K/N	aaG/aaC	.	-1	SNV	XP_038434910	UU_Cfam_GSD_1.0_ROSY.refSeq.ensformat.gtf.gz	.	0.618000
chr28	31972582	C	G	1	G	missense_variant	MODERATE	ATE1	Transcript	XM_038578983	protein_coding	5/11	.	XM_038578983.1:c.537G>C	XP_038434911.1:p.Lys179Asn	618	537	179	K/N	aaG/aaC	.	-1	SNV	XP_038434911	UU_Cfam_GSD_1.0_ROSY.refSeq.ensformat.gtf.gz	.	0.618000
chr28	31972582	C	G	1	G	missense_variant	MODERATE	ATE1	Transcript	XM_038578984	protein_coding	5/12	.	XM_038578984.1:c.537G>C	XP_038434912.1:p.Lys179Asn	619	537	179	K/N	aaG/aaC	.	-1	SNV	XP_038434912	UU_Cfam_GSD_1.0_ROSY.refSeq.ensformat.gtf.gz	.	0.618000
chr28	31972582	C	G	1	G	missense_variant	MODERATE	ATE1	Transcript	XM_038578985	protein_coding	5/11	.	XM_038578985.1:c.537G>C	XP_038434913.1:p.Lys179Asn	618	537	179	K/N	aaG/aaC	.	-1	SNV	XP_038434913	UU_Cfam_GSD_1.0_ROSY.refSeq.ensformat.gtf.gz	.	0.618000
chr28	31972582	C	G	1	G	missense_variant	MODERATE	ATE1	Transcript	XM_038578986	protein_coding	5/11	.	XM_038578986.1:c.537G>C	XP_038434914.1:p.Lys179Asn	619	537	179	K/N	aaG/aaC	.	-1	SNV	XP_038434914	UU_Cfam_GSD_1.0_ROSY.refSeq.ensformat.gtf.gz	.	0.618000
chr30	16929988	G	C	1	C	missense_variant	MODERATE	SPPL2A	Transcript	XM_038580411	protein_coding	1/15	.	XM_038580411.1:c.82C>G	XP_038436339.1:p.Leu28Val	97	82	28	L/V	Ctc/Gtc	.	-1	SNV	XP_038436339	UU_Cfam_GSD_1.0_ROSY.refSeq.ensformat.gtf.gz	.	0.101000
chr30	16929990	G	C	1	C	missense_variant	MODERATE	SPPL2A	Transcript	XM_038580411	protein_coding	1/15	.	XM_038580411.1:c.80C>G	XP_038436339.1:p.Ser27Cys	95	80	27	S/C	tCc/tGc	.	-1	SNV	XP_038436339	UU_Cfam_GSD_1.0_ROSY.refSeq.ensformat.gtf.gz	.	0.101000
chr30	16929993	G	C	1	C	missense_variant	MODERATE	SPPL2A	Transcript	XM_038580411	protein_coding	1/15	.	XM_038580411.1:c.77C>G	XP_038436339.1:p.Ala26Gly	92	77	26	A/G	gCg/gGg	.	-1	SNV	XP_038436339	UU_Cfam_GSD_1.0_ROSY.refSeq.ensformat.gtf.gz	.	0.101000
chr30	24747231	G	A	1	A	missense_variant	MODERATE	FAM81A	Transcript	XM_038580565	protein_coding	8/9	.	XM_038580565.1:c.1000G>A	XP_038436493.1:p.Val334Ile	1081	1000	334	V/I	Gtt/Att	.	1	SNV	XP_038436493	UU_Cfam_GSD_1.0_ROSY.refSeq.ensformat.gtf.gz	.	2.661000
chr30	24747231	G	A	1	A	missense_variant	MODERATE	FAM81A	Transcript	XM_038580566	protein_coding	8/9	.	XM_038580566.1:c.973G>A	XP_038436494.1:p.Val325Ile	1111	973	325	V/I	Gtt/Att	.	1	SNV	XP_038436494	UU_Cfam_GSD_1.0_ROSY.refSeq.ensformat.gtf.gz	.	2.661000
chr30	30391658	T	C	1	C	missense_variant	MODERATE	SLC24A1	Transcript	XM_038580756	protein_coding	1/10	.	XM_038580756.1:c.782T>C	XP_038436684.1:p.Ile261Thr	782	782	261	I/T	aTa/aCa	.	1	SNV	XP_038436684	UU_Cfam_GSD_1.0_ROSY.refSeq.ensformat.gtf.gz	.	0.142000
chr30	30391658	T	C	1	C	missense_variant	MODERATE	SLC24A1	Transcript	XM_038580757	protein_coding	1/10	.	XM_038580757.1:c.782T>C	XP_038436685.1:p.Ile261Thr	782	782	261	I/T	aTa/aCa	.	1	SNV	XP_038436685	UU_Cfam_GSD_1.0_ROSY.refSeq.ensformat.gtf.gz	.	0.142000
chr30	30391658	T	C	1	C	missense_variant	MODERATE	SLC24A1	Transcript	XM_038580758	protein_coding	1/9	.	XM_038580758.1:c.782T>C	XP_038436686.1:p.Ile261Thr	782	782	261	I/T	aTa/aCa	.	1	SNV	XP_038436686	UU_Cfam_GSD_1.0_ROSY.refSeq.ensformat.gtf.gz	.	0.142000
chr30	38910520	C	T	1	T	missense_variant	MODERATE	CSPG4	Transcript	XM_038581046	protein_coding	7/12	.	XM_038581046.1:c.4705G>A	XP_038436974.1:p.Gly1569Arg	4715	4705	1569	G/R	Gga/Aga	.	-1	SNV	XP_038436974	UU_Cfam_GSD_1.0_ROSY.refSeq.ensformat.gtf.gz	.	0.961000
chr31	29730551	G	A	1	A	missense_variant	MODERATE	CLIC6	Transcript	XM_038581423	protein_coding	1/6	.	XM_038581423.1:c.548G>A	XP_038437351.1:p.Gly183Glu	911	548	183	G/E	gGg/gAg	.	1	SNV	XP_038437351	UU_Cfam_GSD_1.0_ROSY.refSeq.ensformat.gtf.gz	.	-1.398000
chr31	38005624	A	C	1	C	missense_variant	MODERATE	DNMT3L	Transcript	XM_038581157	protein_coding	3/15	.	XM_038581157.1:c.503T>G	XP_038437085.1:p.Val168Gly	503	503	168	V/G	gTa/gGa	.	-1	SNV	XP_038437085	UU_Cfam_GSD_1.0_ROSY.refSeq.ensformat.gtf.gz	.	0.018000
chr31	38184673	G	T	1	T	missense_variant	MODERATE	TSPEAR	Transcript	XM_038581636	protein_coding	8/13	.	XM_038581636.1:c.1088C>A	XP_038437564.1:p.Ala363Asp	1585	1088	363	A/D	gCc/gAc	.	-1	SNV	XP_038437564	UU_Cfam_GSD_1.0_ROSY.refSeq.ensformat.gtf.gz	.	3.482000
chr31	38317775	C	T	1	T	missense_variant	MODERATE	LOC119877783	Transcript	XM_038581721	protein_coding	3/7	.	XM_038581721.1:c.1226C>T	XP_038437649.1:p.Pro409Leu	1274	1226	409	P/L	cCc/cTc	.	1	SNV	XP_038437649	UU_Cfam_GSD_1.0_ROSY.refSeq.ensformat.gtf.gz	.	0.102000
chr31	38802108	C	CCTGCCCCGGGGCCCACAGGGGGGCAGCAGTTG	2	CTGCCCCGGGGCCCACAGGGGGGCAGCAGTTG	frameshift_variant	HIGH	LOC119877767	Transcript	XM_038581158	protein_coding	10/14	.	XM_038581158.1:c.1999_2000insCGGGGCCCACAGGGGGGCAGCAGTTGCTGCCC	XP_038437086.1:p.Leu667ProfsTer31	1993-1994	1993-1994	665	P/PAPGPTGGQQLX	cct/cCTGCCCCGGGGCCCACAGGGGGGCAGCAGTTGct	.	1	insertion	XP_038437086	UU_Cfam_GSD_1.0_ROSY.refSeq.ensformat.gtf.gz	6	.
chr31	38920875	G	A	1	A	missense_variant&splice_region_variant	MODERATE	COL18A1	Transcript	XM_038581665	protein_coding	17/41	.	XM_038581665.1:c.2333G>A	XP_038437593.1:p.Gly778Glu	2363	2333	778	G/E	gGa/gAa	.	1	SNV	XP_038437593	UU_Cfam_GSD_1.0_ROSY.refSeq.ensformat.gtf.gz	.	4.206000
chr31	38920875	G	A	1	A	missense_variant&splice_region_variant	MODERATE	COL18A1	Transcript	XM_038581666	protein_coding	17/41	.	XM_038581666.1:c.2333G>A	XP_038437594.1:p.Gly778Glu	2363	2333	778	G/E	gGa/gAa	.	1	SNV	XP_038437594	UU_Cfam_GSD_1.0_ROSY.refSeq.ensformat.gtf.gz	.	4.206000
chr33	5704943	T	A	1	A	missense_variant	MODERATE	OR5K1	Transcript	NM_001389132	protein_coding	1/1	.	NM_001389132.1:c.683T>A	NP_001376061.1:p.Met228Lys	683	683	228	M/K	aTg/aAg	.	1	SNV	NP_001376061	UU_Cfam_GSD_1.0_ROSY.refSeq.ensformat.gtf.gz	.	5.048000
chr34	16140505	T	C	1	C	missense_variant	MODERATE	DCUN1D1	Transcript	XM_038583478	protein_coding	6/7	.	XM_038583478.1:c.638A>G	XP_038439406.1:p.Lys213Arg	757	638	213	K/R	aAa/aGa	.	-1	SNV	XP_038439406	UU_Cfam_GSD_1.0_ROSY.refSeq.ensformat.gtf.gz	.	4.501000
chr34	16140505	T	C	1	C	missense_variant	MODERATE	DCUN1D1	Transcript	XM_038583479	protein_coding	6/7	.	XM_038583479.1:c.629A>G	XP_038439407.1:p.Lys210Arg	771	629	210	K/R	aAa/aGa	.	-1	SNV	XP_038439407	UU_Cfam_GSD_1.0_ROSY.refSeq.ensformat.gtf.gz	.	4.501000
chr34	16140505	T	C	1	C	missense_variant	MODERATE	DCUN1D1	Transcript	XM_038583480	protein_coding	6/7	.	XM_038583480.1:c.584A>G	XP_038439408.1:p.Lys195Arg	783	584	195	K/R	aAa/aGa	.	-1	SNV	XP_038439408	UU_Cfam_GSD_1.0_ROSY.refSeq.ensformat.gtf.gz	.	4.501000
chr34	16140505	T	C	1	C	missense_variant	MODERATE	DCUN1D1	Transcript	XM_038583481	protein_coding	6/7	.	XM_038583481.1:c.584A>G	XP_038439409.1:p.Lys195Arg	766	584	195	K/R	aAa/aGa	.	-1	SNV	XP_038439409	UU_Cfam_GSD_1.0_ROSY.refSeq.ensformat.gtf.gz	.	4.501000
chr34	16140505	T	C	1	C	missense_variant	MODERATE	DCUN1D1	Transcript	XM_038583482	protein_coding	6/7	.	XM_038583482.1:c.584A>G	XP_038439410.1:p.Lys195Arg	650	584	195	K/R	aAa/aGa	.	-1	SNV	XP_038439410	UU_Cfam_GSD_1.0_ROSY.refSeq.ensformat.gtf.gz	.	4.501000
chr34	33332034	C	G	1	G	missense_variant	MODERATE	LOC488146	Transcript	XM_038583287	protein_coding	2/2	.	XM_038583287.1:c.658G>C	XP_038439215.1:p.Ala220Pro	658	658	220	A/P	Gcc/Ccc	.	-1	SNV	XP_038439215	UU_Cfam_GSD_1.0_ROSY.refSeq.ensformat.gtf.gz	.	0.792000
chr34	33332035	C	G	1	G	missense_variant	MODERATE	LOC488146	Transcript	XM_038583287	protein_coding	2/2	.	XM_038583287.1:c.657G>C	XP_038439215.1:p.Glu219Asp	657	657	219	E/D	gaG/gaC	.	-1	SNV	XP_038439215	UU_Cfam_GSD_1.0_ROSY.refSeq.ensformat.gtf.gz	.	-1.345000
chr35	12898048	A	G	1	G	missense_variant	MODERATE	HIVEP1	Transcript	XM_038584179	protein_coding	2/10	.	XM_038584179.1:c.70A>G	XP_038440107.1:p.Ser24Gly	368	70	24	S/G	Agt/Ggt	.	1	SNV	XP_038440107	UU_Cfam_GSD_1.0_ROSY.refSeq.ensformat.gtf.gz	.	2.185000
chr36	19054605	T	C	1	C	missense_variant	MODERATE	CHRNA1	Transcript	NM_001003144	protein_coding	5/9	.	NM_001003144.1:c.371A>G	NP_001003144.1:p.Lys124Arg	375	371	124	K/R	aAg/aGg	.	-1	SNV	NP_001003144	UU_Cfam_GSD_1.0_ROSY.refSeq.ensformat.gtf.gz	.	6.056000
chr36	22654177	C	T	1	T	missense_variant	MODERATE	TTN	Transcript	XM_038584970	protein_coding	97/351	.	XM_038584970.1:c.26921G>A	XP_038440898.1:p.Arg8974His	27144	26921	8974	R/H	cGt/cAt	.	-1	SNV	XP_038440898	UU_Cfam_GSD_1.0_ROSY.refSeq.ensformat.gtf.gz	.	5.695000
chr38	24073224	G	T	1	T	missense_variant	MODERATE	OR10K1	Transcript	NM_001388774	protein_coding	1/1	.	NM_001388774.1:c.934C>A	NP_001375703.1:p.Pro312Thr	934	934	312	P/T	Cct/Act	.	-1	SNV	NP_001375703	UU_Cfam_GSD_1.0_ROSY.refSeq.ensformat.gtf.gz	.	-1.016000
chr4	36837640	G	A	1	A	missense_variant	MODERATE	F12	Transcript	XM_038534641	protein_coding	1/14	.	XM_038534641.1:c.49G>A	XP_038390569.1:p.Val17Ile	94	49	17	V/I	Gta/Ata	.	1	SNV	XP_038390569	UU_Cfam_GSD_1.0_ROSY.refSeq.ensformat.gtf.gz	.	0.686000
chr4	76608743	A	ACCCCCCCCCC	2	CCCCCCCCCC	frameshift_variant	HIGH	LOC119876224	Transcript	XM_038535471	protein_coding	1/3	.	XM_038535471.1:c.82_83insCCCCCCCCCC	XP_038391399.1:p.Arg28ProfsTer?	75-76	75-76	25-26	-/PPPX	-/CCCCCCCCCC	.	1	insertion	XP_038391399	UU_Cfam_GSD_1.0_ROSY.refSeq.ensformat.gtf.gz	7	.
chr5	34342189	G	C	1	C	missense_variant	MODERATE	CFAP52	Transcript	XM_038536868	protein_coding	14/14	.	XM_038536868.1:c.1735G>C	XP_038392796.1:p.Val579Leu	1809	1735	579	V/L	Gtg/Ctg	.	1	SNV	XP_038392796	UU_Cfam_GSD_1.0_ROSY.refSeq.ensformat.gtf.gz	.	6.716000
chr5	34342189	G	C	1	C	missense_variant	MODERATE	CFAP52	Transcript	XM_038536869	protein_coding	13/13	.	XM_038536869.1:c.1564G>C	XP_038392797.1:p.Val522Leu	1638	1564	522	V/L	Gtg/Ctg	.	1	SNV	XP_038392797	UU_Cfam_GSD_1.0_ROSY.refSeq.ensformat.gtf.gz	.	6.716000
chr5	34342189	G	C	1	C	missense_variant	MODERATE	CFAP52	Transcript	XM_038536871	protein_coding	13/13	.	XM_038536871.1:c.1623G>C	XP_038392799.1:p.Lys541Asn	1697	1623	541	K/N	aaG/aaC	.	1	SNV	XP_038392799	UU_Cfam_GSD_1.0_ROSY.refSeq.ensformat.gtf.gz	.	6.716000
chr5	34342190	T	C	1	C	stop_lost	HIGH	CFAP52	Transcript	XM_038536871	protein_coding	13/13	.	XM_038536871.1:c.1624T>C	XP_038392799.1:p.Ter542ArgextTer16	1698	1624	542	*/R	Tga/Cga	.	1	SNV	XP_038392799	UU_Cfam_GSD_1.0_ROSY.refSeq.ensformat.gtf.gz	.	6.112000
chr5	34342190	T	C	1	C	missense_variant	MODERATE	CFAP52	Transcript	XM_038536868	protein_coding	14/14	.	XM_038536868.1:c.1736T>C	XP_038392796.1:p.Val579Ala	1810	1736	579	V/A	gTg/gCg	.	1	SNV	XP_038392796	UU_Cfam_GSD_1.0_ROSY.refSeq.ensformat.gtf.gz	.	6.112000
chr5	34342190	T	C	1	C	missense_variant	MODERATE	CFAP52	Transcript	XM_038536869	protein_coding	13/13	.	XM_038536869.1:c.1565T>C	XP_038392797.1:p.Val522Ala	1639	1565	522	V/A	gTg/gCg	.	1	SNV	XP_038392797	UU_Cfam_GSD_1.0_ROSY.refSeq.ensformat.gtf.gz	.	6.112000
chr5	77041389	A	T	1	T	splice_donor_variant&non_coding_transcript_variant	HIGH	LOC119876318	Transcript	XR_005360104	lncRNA	.	1/1	XR_005360104.1:n.1360+2T>A	.	.	.	.	.	.	.	-1	SNV	.	UU_Cfam_GSD_1.0_ROSY.refSeq.ensformat.gtf.gz	.	0.108000
chr5	81758978	A	ACAAGCATTTCATCTAGAGAGGCGCCCCCTGTCCTGGGCAGGCAGGGCGGCTCACATTCCAGGGCCACAAGGCC	1	CAAGCATTTCATCTAGAGAGGCGCCCCCTGTCCTGGGCAGGCAGGGCGGCTCACATTCCAGGGCCACAAGGCC	frameshift_variant	HIGH	PRMT7	Transcript	XM_038538506	protein_coding	18/18	.	XM_038538506.1:c.2019_2020insGGCCTTGTGGCCCTGGAATGTGAGCCGCCCTGCCTGCCCAGGACAGGGGGCGCCTCTCTAGATGAAATGCTTG	XP_038394434.1:p.Phe674GlyfsTer40	2876-2877	2019-2020	673-674	-/GLVALECEPPCLPRTGGASLDEMLX	-/GGCCTTGTGGCCCTGGAATGTGAGCCGCCCTGCCTGCCCAGGACAGGGGGCGCCTCTCTAGATGAAATGCTTG	.	-1	insertion	XP_038394434	UU_Cfam_GSD_1.0_ROSY.refSeq.ensformat.gtf.gz	.	.
chr5	81758978	A	ACAAGCATTTCATCTAGAGAGGCGCCCCCTGTCCTGGGCAGGCAGGGCGGCTCACATTCCAGGGCCACAAGGCC	1	CAAGCATTTCATCTAGAGAGGCGCCCCCTGTCCTGGGCAGGCAGGGCGGCTCACATTCCAGGGCCACAAGGCC	frameshift_variant	HIGH	PRMT7	Transcript	XM_038538507	protein_coding	18/18	.	XM_038538507.1:c.2019_2020insGGCCTTGTGGCCCTGGAATGTGAGCCGCCCTGCCTGCCCAGGACAGGGGGCGCCTCTCTAGATGAAATGCTTG	XP_038394435.1:p.Phe674GlyfsTer40	3194-3195	2019-2020	673-674	-/GLVALECEPPCLPRTGGASLDEMLX	-/GGCCTTGTGGCCCTGGAATGTGAGCCGCCCTGCCTGCCCAGGACAGGGGGCGCCTCTCTAGATGAAATGCTTG	.	-1	insertion	XP_038394435	UU_Cfam_GSD_1.0_ROSY.refSeq.ensformat.gtf.gz	.	.
chr5	81758978	A	ACAAGCATTTCATCTAGAGAGGCGCCCCCTGTCCTGGGCAGGCAGGGCGGCTCACATTCCAGGGCCACAAGGCC	1	CAAGCATTTCATCTAGAGAGGCGCCCCCTGTCCTGGGCAGGCAGGGCGGCTCACATTCCAGGGCCACAAGGCC	stop_gained&frameshift_variant	HIGH	PRMT7	Transcript	XM_038538508	protein_coding	18/18	.	XM_038538508.1:c.2029_2030insGGCCTTGTGGCCCTGGAATGTGAGCCGCCCTGCCTGCCCAGGACAGGGGGCGCCTCTCTAGATGAAATGCTTG	XP_038394436.1:p.Val677GlyfsTer8	2887-2888	2029-2030	677	V/GPCGPGM*AALPAQDRGRLSR*NACX	gtt/gGGCCTTGTGGCCCTGGAATGTGAGCCGCCCTGCCTGCCCAGGACAGGGGGCGCCTCTCTAGATGAAATGCTTGtt	.	-1	insertion	XP_038394436	UU_Cfam_GSD_1.0_ROSY.refSeq.ensformat.gtf.gz	.	.
chr5	81758978	A	ACAAGCATTTCATCTAGAGAGGCGCCCCCTGTCCTGGGCAGGCAGGGCGGCTCACATTCCAGGGCCACAAGGCC	1	CAAGCATTTCATCTAGAGAGGCGCCCCCTGTCCTGGGCAGGCAGGGCGGCTCACATTCCAGGGCCACAAGGCC	frameshift_variant	HIGH	PRMT7	Transcript	XM_038538509	protein_coding	17/17	.	XM_038538509.1:c.1908_1909insGGCCTTGTGGCCCTGGAATGTGAGCCGCCCTGCCTGCCCAGGACAGGGGGCGCCTCTCTAGATGAAATGCTTG	XP_038394437.1:p.Phe637GlyfsTer40	2698-2699	1908-1909	636-637	-/GLVALECEPPCLPRTGGASLDEMLX	-/GGCCTTGTGGCCCTGGAATGTGAGCCGCCCTGCCTGCCCAGGACAGGGGGCGCCTCTCTAGATGAAATGCTTG	.	-1	insertion	XP_038394437	UU_Cfam_GSD_1.0_ROSY.refSeq.ensformat.gtf.gz	.	.
chr5	81758978	A	ACAAGCATTTCATCTAGAGAGGCGCCCCCTGTCCTGGGCAGGCAGGGCGGCTCACATTCCAGGGCCACAAGGCC	1	CAAGCATTTCATCTAGAGAGGCGCCCCCTGTCCTGGGCAGGCAGGGCGGCTCACATTCCAGGGCCACAAGGCC	frameshift_variant	HIGH	PRMT7	Transcript	XM_038538511	protein_coding	14/14	.	XM_038538511.1:c.1620_1621insGGCCTTGTGGCCCTGGAATGTGAGCCGCCCTGCCTGCCCAGGACAGGGGGCGCCTCTCTAGATGAAATGCTTG	XP_038394439.1:p.Phe541GlyfsTer40	1653-1654	1620-1621	540-541	-/GLVALECEPPCLPRTGGASLDEMLX	-/GGCCTTGTGGCCCTGGAATGTGAGCCGCCCTGCCTGCCCAGGACAGGGGGCGCCTCTCTAGATGAAATGCTTG	.	-1	insertion	XP_038394439	UU_Cfam_GSD_1.0_ROSY.refSeq.ensformat.gtf.gz	.	.
chr5	81938004	G	A	1	A	missense_variant	MODERATE	NFATC3	Transcript	XM_038538522	protein_coding	5/11	.	XM_038538522.1:c.1738C>T	XP_038394450.1:p.Leu580Phe	2053	1738	580	L/F	Ctt/Ttt	.	-1	SNV	XP_038394450	UU_Cfam_GSD_1.0_ROSY.refSeq.ensformat.gtf.gz	.	6.698000
chr5	81938004	G	A	1	A	missense_variant	MODERATE	NFATC3	Transcript	XM_038538523	protein_coding	5/11	.	XM_038538523.1:c.1738C>T	XP_038394451.1:p.Leu580Phe	2053	1738	580	L/F	Ctt/Ttt	.	-1	SNV	XP_038394451	UU_Cfam_GSD_1.0_ROSY.refSeq.ensformat.gtf.gz	.	6.698000
chr5	81938004	G	A	1	A	missense_variant	MODERATE	NFATC3	Transcript	XM_038538524	protein_coding	5/10	.	XM_038538524.1:c.1738C>T	XP_038394452.1:p.Leu580Phe	2052	1738	580	L/F	Ctt/Ttt	.	-1	SNV	XP_038394452	UU_Cfam_GSD_1.0_ROSY.refSeq.ensformat.gtf.gz	.	6.698000
chr5	81938004	G	A	1	A	missense_variant	MODERATE	NFATC3	Transcript	XM_038538525	protein_coding	5/10	.	XM_038538525.1:c.1738C>T	XP_038394453.1:p.Leu580Phe	2052	1738	580	L/F	Ctt/Ttt	.	-1	SNV	XP_038394453	UU_Cfam_GSD_1.0_ROSY.refSeq.ensformat.gtf.gz	.	6.698000
chr5	81938004	G	A	1	A	missense_variant	MODERATE	NFATC3	Transcript	XM_038538526	protein_coding	5/10	.	XM_038538526.1:c.1738C>T	XP_038394454.1:p.Leu580Phe	2052	1738	580	L/F	Ctt/Ttt	.	-1	SNV	XP_038394454	UU_Cfam_GSD_1.0_ROSY.refSeq.ensformat.gtf.gz	.	6.698000
chr5	82161239	G	T	1	T	stop_gained	HIGH	PSKH1	Transcript	XM_038538546	protein_coding	3/4	.	XM_038538546.1:c.1005C>A	XP_038394474.1:p.Cys335Ter	1218	1005	335	C/*	tgC/tgA	.	-1	SNV	XP_038394474	UU_Cfam_GSD_1.0_ROSY.refSeq.ensformat.gtf.gz	.	-0.016000
chr5	82386703	A	T	1	T	missense_variant	MODERATE	CARMIL2	Transcript	XM_038538580	protein_coding	16/40	.	XM_038538580.1:c.1327T>A	XP_038394508.1:p.Phe443Ile	1714	1327	443	F/I	Ttc/Atc	.	-1	SNV	XP_038394508	UU_Cfam_GSD_1.0_ROSY.refSeq.ensformat.gtf.gz	.	5.912000
chr5	82386703	A	T	1	T	missense_variant	MODERATE	CARMIL2	Transcript	XM_038538581	protein_coding	17/41	.	XM_038538581.1:c.1219T>A	XP_038394509.1:p.Phe407Ile	1606	1219	407	F/I	Ttc/Atc	.	-1	SNV	XP_038394509	UU_Cfam_GSD_1.0_ROSY.refSeq.ensformat.gtf.gz	.	5.912000
chr5	82386703	A	T	1	T	missense_variant	MODERATE	CARMIL2	Transcript	XM_038538582	protein_coding	17/41	.	XM_038538582.1:c.1219T>A	XP_038394510.1:p.Phe407Ile	1606	1219	407	F/I	Ttc/Atc	.	-1	SNV	XP_038394510	UU_Cfam_GSD_1.0_ROSY.refSeq.ensformat.gtf.gz	.	5.912000
chr5	82386703	A	T	1	T	missense_variant	MODERATE	CARMIL2	Transcript	XM_038538583	protein_coding	17/41	.	XM_038538583.1:c.1219T>A	XP_038394511.1:p.Phe407Ile	1606	1219	407	F/I	Ttc/Atc	.	-1	SNV	XP_038394511	UU_Cfam_GSD_1.0_ROSY.refSeq.ensformat.gtf.gz	.	5.912000
chr5	82386703	A	T	1	T	missense_variant	MODERATE	CARMIL2	Transcript	XM_038538584	protein_coding	17/41	.	XM_038538584.1:c.1219T>A	XP_038394512.1:p.Phe407Ile	1606	1219	407	F/I	Ttc/Atc	.	-1	SNV	XP_038394512	UU_Cfam_GSD_1.0_ROSY.refSeq.ensformat.gtf.gz	.	5.912000
chr5	82386703	A	T	1	T	missense_variant	MODERATE	CARMIL2	Transcript	XM_038538585	protein_coding	17/40	.	XM_038538585.1:c.1219T>A	XP_038394513.1:p.Phe407Ile	1605	1219	407	F/I	Ttc/Atc	.	-1	SNV	XP_038394513	UU_Cfam_GSD_1.0_ROSY.refSeq.ensformat.gtf.gz	.	5.912000
chr5	82386703	A	T	1	T	missense_variant	MODERATE	CARMIL2	Transcript	XM_038538586	protein_coding	17/40	.	XM_038538586.1:c.1219T>A	XP_038394514.1:p.Phe407Ile	1606	1219	407	F/I	Ttc/Atc	.	-1	SNV	XP_038394514	UU_Cfam_GSD_1.0_ROSY.refSeq.ensformat.gtf.gz	.	5.912000
chr6	56029127	C	G	1	G	missense_variant	MODERATE	FNBP1L	Transcript	XM_038541311	protein_coding	14/15	.	XM_038541311.1:c.1516G>C	XP_038397239.1:p.Val506Leu	1749	1516	506	V/L	Gtt/Ctt	.	-1	SNV	XP_038397239	UU_Cfam_GSD_1.0_ROSY.refSeq.ensformat.gtf.gz	.	5.697000
chr6	56029127	C	G	1	G	missense_variant	MODERATE	FNBP1L	Transcript	XM_038541312	protein_coding	14/14	.	XM_038541312.1:c.1516G>C	XP_038397240.1:p.Val506Leu	1749	1516	506	V/L	Gtt/Ctt	.	-1	SNV	XP_038397240	UU_Cfam_GSD_1.0_ROSY.refSeq.ensformat.gtf.gz	.	5.697000
chr6	56029127	C	G	1	G	missense_variant	MODERATE	FNBP1L	Transcript	XM_038541313	protein_coding	14/15	.	XM_038541313.1:c.1516G>C	XP_038397241.1:p.Val506Leu	1749	1516	506	V/L	Gtt/Ctt	.	-1	SNV	XP_038397241	UU_Cfam_GSD_1.0_ROSY.refSeq.ensformat.gtf.gz	.	5.697000
chr6	56029127	C	G	1	G	missense_variant	MODERATE	FNBP1L	Transcript	XM_038541314	protein_coding	14/15	.	XM_038541314.1:c.1516G>C	XP_038397242.1:p.Val506Leu	1749	1516	506	V/L	Gtt/Ctt	.	-1	SNV	XP_038397242	UU_Cfam_GSD_1.0_ROSY.refSeq.ensformat.gtf.gz	.	5.697000
chr6	56029127	C	G	1	G	missense_variant	MODERATE	FNBP1L	Transcript	XM_038541315	protein_coding	13/14	.	XM_038541315.1:c.1240G>C	XP_038397243.1:p.Val414Leu	1495	1240	414	V/L	Gtt/Ctt	.	-1	SNV	XP_038397243	UU_Cfam_GSD_1.0_ROSY.refSeq.ensformat.gtf.gz	.	5.697000
chr7	5404773	G	A	1	A	missense_variant	MODERATE	ASPM	Transcript	NM_001197076	protein_coding	18/28	.	NM_001197076.1:c.5746G>A	NP_001184005.1:p.Ala1916Thr	5746	5746	1916	A/T	Gca/Aca	.	1	SNV	NP_001184005	UU_Cfam_GSD_1.0_ROSY.refSeq.ensformat.gtf.gz	.	0.350000
chr7	41282113	C	CGGCTTCCAGGGTAAGAGGAGGGGCCAGATTCCCCTTCAGACTCTTTCCTTTGCTCTTTATA	1	GGCTTCCAGGGTAAGAGGAGGGGCCAGATTCCCCTTCAGACTCTTTCCTTTGCTCTTTATA	frameshift_variant	HIGH	NES	Transcript	XM_038542999	protein_coding	3/4	.	XM_038542999.1:c.970_979+51dup	.	1148-1149	969-970	323-324	-/GFQGKRRGQIPLQTLSFALYX	-/GGCTTCCAGGGTAAGAGGAGGGGCCAGATTCCCCTTCAGACTCTTTCCTTTGCTCTTTATA	.	1	insertion	XP_038398927	UU_Cfam_GSD_1.0_ROSY.refSeq.ensformat.gtf.gz	61	.
chr7	41988417	G	A	1	A	missense_variant	MODERATE	MSTO1	Transcript	XM_038543079	protein_coding	13/14	.	XM_038543079.1:c.1412C>T	XP_038399007.1:p.Ala471Val	1458	1412	471	A/V	gCg/gTg	.	-1	SNV	XP_038399007	UU_Cfam_GSD_1.0_ROSY.refSeq.ensformat.gtf.gz	.	6.390000
chr7	41988417	G	A	1	A	missense_variant	MODERATE	MSTO1	Transcript	XM_038543080	protein_coding	13/14	.	XM_038543080.1:c.1412C>T	XP_038399008.1:p.Ala471Val	1458	1412	471	A/V	gCg/gTg	.	-1	SNV	XP_038399008	UU_Cfam_GSD_1.0_ROSY.refSeq.ensformat.gtf.gz	.	6.390000
chr7	42313780	T	A	1	A	missense_variant	MODERATE	MTX1	Transcript	XM_038543131	protein_coding	1/8	.	XM_038543131.1:c.448A>T	XP_038399059.1:p.Met150Leu	463	448	150	M/L	Atg/Ttg	.	-1	SNV	XP_038399059	UU_Cfam_GSD_1.0_ROSY.refSeq.ensformat.gtf.gz	.	4.366000
chr7	42313780	T	A	1	A	missense_variant	MODERATE	MTX1	Transcript	XM_038543132	protein_coding	1/8	.	XM_038543132.1:c.448A>T	XP_038399060.1:p.Met150Leu	463	448	150	M/L	Atg/Ttg	.	-1	SNV	XP_038399060	UU_Cfam_GSD_1.0_ROSY.refSeq.ensformat.gtf.gz	.	4.366000
chr8	47986562	C	T	1	T	missense_variant&splice_region_variant	MODERATE	LTBP2	Transcript	XM_038545265	protein_coding	20/36	.	XM_038545265.1:c.3019G>A	XP_038401193.1:p.Val1007Ile	3283	3019	1007	V/I	Gta/Ata	.	-1	SNV	XP_038401193	UU_Cfam_GSD_1.0_ROSY.refSeq.ensformat.gtf.gz	.	3.993000
chr9	2755754	G	GGGGGTGCTGGCCGTCCTGCTGCTGGTTCCCTGGAGCGTGGGTGGC	2	GGGGTGCTGGCCGTCCTGCTGCTGGTTCCCTGGAGCGTGGGTGGC	inframe_insertion	MODERATE	ENPP7	Transcript	XM_038546391	protein_coding	4/6	.	XM_038546391.1:c.1316_1317insGCCACCCACGCTCCAGGGAACCAGCAGCAGGACGGCCAGCACCCC	XP_038402319.1:p.Pro425_Pro439dup	1331-1332	1316-1317	439	P/PPPTLQGTSSRTASTP	ccc/ccGCCACCCACGCTCCAGGGAACCAGCAGCAGGACGGCCAGCACCCCc	.	-1	insertion	XP_038402319	UU_Cfam_GSD_1.0_ROSY.refSeq.ensformat.gtf.gz	.	.
chr9	12087969	G	C	1	C	missense_variant	MODERATE	RGS9	Transcript	XM_038546791	protein_coding	11/19	.	XM_038546791.1:c.714G>C	XP_038402719.1:p.Arg238Ser	791	714	238	R/S	agG/agC	.	1	SNV	XP_038402719	UU_Cfam_GSD_1.0_ROSY.refSeq.ensformat.gtf.gz	.	3.302000
chr9	12087969	G	C	1	C	missense_variant	MODERATE	RGS9	Transcript	XM_038546792	protein_coding	11/19	.	XM_038546792.1:c.705G>C	XP_038402720.1:p.Arg235Ser	705	705	235	R/S	agG/agC	.	1	SNV	XP_038402720	UU_Cfam_GSD_1.0_ROSY.refSeq.ensformat.gtf.gz	.	3.302000
chr9	60905177	C	CGGCGGCGGAGGCGGAGGCGGCGGCGGA	1	GGCGGCGGAGGCGGAGGCGGCGGCGGA	inframe_insertion	MODERATE	DAB2IP	Transcript	XM_038549475	protein_coding	3/17	.	XM_038549475.1:c.357_358insTCCGCCGCCGCCTCCGCCTCCGCCGCC	XP_038405403.1:p.Ala119_Ala120insSerAlaAlaAlaSerAlaSerAlaAla	385-386	357-358	119-120	-/SAAASASAA	-/TCCGCCGCCGCCTCCGCCTCCGCCGCC	.	-1	insertion	XP_038405403	UU_Cfam_GSD_1.0_ROSY.refSeq.ensformat.gtf.gz	.	.
chrX	44083875	G	A	1	A	missense_variant	MODERATE	LOC102151787	Transcript	XM_038588791	protein_coding	3/10	.	XM_038588791.1:c.1718G>A	XP_038444719.1:p.Arg573His	1718	1718	573	R/H	cGt/cAt	.	1	SNV	XP_038444719	UU_Cfam_GSD_1.0_ROSY.refSeq.ensformat.gtf.gz	.	0.022000
chrX	76663118	G	A	2	A	missense_variant	MODERATE	GPRASP1	Transcript	XM_038587925	protein_coding	10/10	.	XM_038587925.1:c.673G>A	XP_038443853.1:p.Ala225Thr	1720	673	225	A/T	Gcc/Acc	.	1	SNV	XP_038443853	UU_Cfam_GSD_1.0_ROSY.refSeq.ensformat.gtf.gz	.	5.053000
chrX	76663118	G	A	2	A	missense_variant	MODERATE	GPRASP1	Transcript	XM_038587926	protein_coding	9/9	.	XM_038587926.1:c.673G>A	XP_038443854.1:p.Ala225Thr	1619	673	225	A/T	Gcc/Acc	.	1	SNV	XP_038443854	UU_Cfam_GSD_1.0_ROSY.refSeq.ensformat.gtf.gz	.	5.053000
chrX	76663118	G	A	2	A	missense_variant	MODERATE	GPRASP1	Transcript	XM_038587927	protein_coding	10/10	.	XM_038587927.1:c.673G>A	XP_038443855.1:p.Ala225Thr	1788	673	225	A/T	Gcc/Acc	.	1	SNV	XP_038443855	UU_Cfam_GSD_1.0_ROSY.refSeq.ensformat.gtf.gz	.	5.053000
chrX	76663118	G	A	2	A	missense_variant	MODERATE	GPRASP1	Transcript	XM_038587928	protein_coding	9/9	.	XM_038587928.1:c.673G>A	XP_038443856.1:p.Ala225Thr	1620	673	225	A/T	Gcc/Acc	.	1	SNV	XP_038443856	UU_Cfam_GSD_1.0_ROSY.refSeq.ensformat.gtf.gz	.	5.053000
chrX	76663118	G	A	2	A	missense_variant	MODERATE	GPRASP1	Transcript	XM_038587929	protein_coding	10/10	.	XM_038587929.1:c.673G>A	XP_038443857.1:p.Ala225Thr	1788	673	225	A/T	Gcc/Acc	.	1	SNV	XP_038443857	UU_Cfam_GSD_1.0_ROSY.refSeq.ensformat.gtf.gz	.	5.053000
chrX	76663118	G	A	2	A	missense_variant	MODERATE	GPRASP1	Transcript	XM_038587930	protein_coding	10/10	.	XM_038587930.1:c.673G>A	XP_038443858.1:p.Ala225Thr	1802	673	225	A/T	Gcc/Acc	.	1	SNV	XP_038443858	UU_Cfam_GSD_1.0_ROSY.refSeq.ensformat.gtf.gz	.	5.053000
chrX	76663118	G	A	2	A	missense_variant	MODERATE	GPRASP1	Transcript	XM_038587932	protein_coding	9/9	.	XM_038587932.1:c.673G>A	XP_038443860.1:p.Ala225Thr	1632	673	225	A/T	Gcc/Acc	.	1	SNV	XP_038443860	UU_Cfam_GSD_1.0_ROSY.refSeq.ensformat.gtf.gz	.	5.053000
chrX	76663118	G	A	2	A	missense_variant	MODERATE	GPRASP1	Transcript	XM_038587933	protein_coding	8/8	.	XM_038587933.1:c.673G>A	XP_038443861.1:p.Ala225Thr	1563	673	225	A/T	Gcc/Acc	.	1	SNV	XP_038443861	UU_Cfam_GSD_1.0_ROSY.refSeq.ensformat.gtf.gz	.	5.053000
chrX	76663118	G	A	2	A	missense_variant	MODERATE	GPRASP1	Transcript	XM_038587934	protein_coding	8/8	.	XM_038587934.1:c.673G>A	XP_038443862.1:p.Ala225Thr	1518	673	225	A/T	Gcc/Acc	.	1	SNV	XP_038443862	UU_Cfam_GSD_1.0_ROSY.refSeq.ensformat.gtf.gz	.	5.053000
chrX	76663118	G	A	2	A	missense_variant	MODERATE	GPRASP1	Transcript	XM_038587935	protein_coding	7/7	.	XM_038587935.1:c.673G>A	XP_038443863.1:p.Ala225Thr	1522	673	225	A/T	Gcc/Acc	.	1	SNV	XP_038443863	UU_Cfam_GSD_1.0_ROSY.refSeq.ensformat.gtf.gz	.	5.053000
chrX	76663118	G	A	2	A	missense_variant	MODERATE	GPRASP1	Transcript	XM_038587936	protein_coding	7/7	.	XM_038587936.1:c.673G>A	XP_038443864.1:p.Ala225Thr	1448	673	225	A/T	Gcc/Acc	.	1	SNV	XP_038443864	UU_Cfam_GSD_1.0_ROSY.refSeq.ensformat.gtf.gz	.	5.053000
chrX	76663118	G	A	2	A	missense_variant	MODERATE	GPRASP1	Transcript	XM_038587937	protein_coding	6/6	.	XM_038587937.1:c.673G>A	XP_038443865.1:p.Ala225Thr	1461	673	225	A/T	Gcc/Acc	.	1	SNV	XP_038443865	UU_Cfam_GSD_1.0_ROSY.refSeq.ensformat.gtf.gz	.	5.053000
chrX	76663118	G	A	2	A	missense_variant	MODERATE	GPRASP1	Transcript	XM_038587938	protein_coding	7/7	.	XM_038587938.1:c.673G>A	XP_038443866.1:p.Ala225Thr	1467	673	225	A/T	Gcc/Acc	.	1	SNV	XP_038443866	UU_Cfam_GSD_1.0_ROSY.refSeq.ensformat.gtf.gz	.	5.053000
chrX	124258612	G	C	1	C	missense_variant	MODERATE	BRCC3	Transcript	XM_038588745	protein_coding	11/12	.	XM_038588745.1:c.839G>C	XP_038444673.1:p.Ser280Thr	931	839	280	S/T	aGc/aCc	.	1	SNV	XP_038444673	UU_Cfam_GSD_1.0_ROSY.refSeq.ensformat.gtf.gz	.	5.801000
chrX	124258612	G	C	1	C	missense_variant	MODERATE	BRCC3	Transcript	XM_038588746	protein_coding	11/12	.	XM_038588746.1:c.800G>C	XP_038444674.1:p.Ser267Thr	892	800	267	S/T	aGc/aCc	.	1	SNV	XP_038444674	UU_Cfam_GSD_1.0_ROSY.refSeq.ensformat.gtf.gz	.	5.801000
chrX	124258612	G	C	1	C	missense_variant	MODERATE	BRCC3	Transcript	XM_038588747	protein_coding	9/10	.	XM_038588747.1:c.767G>C	XP_038444675.1:p.Ser256Thr	838	767	256	S/T	aGc/aCc	.	1	SNV	XP_038444675	UU_Cfam_GSD_1.0_ROSY.refSeq.ensformat.gtf.gz	.	5.801000
chrX	124258612	G	C	1	C	missense_variant	MODERATE	BRCC3	Transcript	XM_038588748	protein_coding	10/11	.	XM_038588748.1:c.764G>C	XP_038444676.1:p.Ser255Thr	856	764	255	S/T	aGc/aCc	.	1	SNV	XP_038444676	UU_Cfam_GSD_1.0_ROSY.refSeq.ensformat.gtf.gz	.	5.801000
chrX	124258612	G	C	1	C	missense_variant	MODERATE	BRCC3	Transcript	XM_038588749	protein_coding	11/12	.	XM_038588749.1:c.764G>C	XP_038444677.1:p.Ser255Thr	1225	764	255	S/T	aGc/aCc	.	1	SNV	XP_038444677	UU_Cfam_GSD_1.0_ROSY.refSeq.ensformat.gtf.gz	.	5.801000
chrX	124258612	G	C	1	C	missense_variant	MODERATE	BRCC3	Transcript	XM_038588750	protein_coding	10/11	.	XM_038588750.1:c.725G>C	XP_038444678.1:p.Ser242Thr	817	725	242	S/T	aGc/aCc	.	1	SNV	XP_038444678	UU_Cfam_GSD_1.0_ROSY.refSeq.ensformat.gtf.gz	.	5.801000
